# Supplementary material for: High-resolution X–ray diffraction datasets: Carbonates
Source: Data Brief. 2022 Apr 22;42:108204. doi: 10.1016/j.dib.2022.108204 (PMC9092893; doi:10.1016/j.dib.2022.108204)
Supplement: Supplementary file 1 [file mmc1.xlsx]

## Sheet: carbonate quantified
serial_no	sample_id	Calcite [%]	Calcite_Magnesian [%]	Vaterite [%]	Smithsonite [%]	Siderite [%]	Rhodochrosite [%]	Magnesite [%]	Monohydrocalcite [%]	Otavite [%]	Clust ( Major Groupings)	Others [%]	Total Carbonates [%]
1	Carbonates_1	28.18	44.31	13.46	0.52	0	0	0.03	0.03	0.03	3	3.34	86.56
2	Carbonates_2	84.74	14.52	0.04	0.01	0	0.06	0.06	0.06	0.06	2	0.51	99.55
3	Carbonates_3	72.14	26.59	0	0	0	0	0.4	0.4	0.4	2	0.72	99.93
4	Carbonates_4	83.51	16.02	0	0.03	0.05	0.02	0.22	0.22	0.22	1	0.03	100.29
5	Carbonates_5	87.08	12.46	0	0	0.05	0.05	0.14	0.14	0.14	1	0.08	100.06
6	Carbonates_6	87.42	12.21	0	0.06	0.03	0.09	0.05	0.05	0.05	1	0.01	99.96
7	Carbonates_7	86.57	13.09	0	0.03	0.07	0	0.05	0.05	0.05	1	0.04	99.91
8	Carbonates_8	97.98	1.74	0.1	0.04	0	0.03	0	0	0	1	0.03	99.89
9	Carbonates_9	87.17	12.35	0.02	0.05	0.08	0	0.05	0.05	0.05	1	0.14	99.82
10	Carbonates_10	87.73	11.91	0	0.04	0.03	0.03	0.04	0.04	0.04	1	0.07	99.86
11	Carbonates_11	72.47	26.25	0	0	0	0	0.49	0.49	0.49	2	0.7	100.19
12	Carbonates_12	74.73	24.46	0	0.04	0.06	0.03	0.19	0.19	0.19	1	0.5	99.89
13	Carbonates_13	71.57	27.67	0.03	0.01	0.03	0.04	0.13	0.13	0.13	1	0.52	99.74
14	Carbonates_14	72.5	26.75	0	0.02	0.08	0	0.07	0.07	0.07	1	0.49	99.56
15	Carbonates_15	69.96	29.17	0	0	0.13	0	0.53	0.53	0.53	1	0	100.85
16	Carbonates_16	69.83	29.22	0	0	0.16	0	0.61	0.61	0.61	1	0	101.04
17	Carbonates_17	69.01	29.65	0	0	0.26	0	0.78	0.78	0.78	1	0	101.26
18	Carbonates_18	61.44	37.08	0	0	0.62	0	0.73	0.73	0.73	1	0.13	101.33
19	Carbonates_19	64.13	34.67	0	0	0.44	0.08	0.5	0.5	0.5	1	0.16	100.82
20	Carbonates_20	63.8	35.1	0	0	0.47	0.03	0.45	0.45	0.45	1	0.11	100.75
21	Carbonates_21	72.35	26.54	0	0	0.02	0	0.31	0.31	0.31	2	0.71	99.84
22	Carbonates_22	87.23	12.37	0	0.03	0	0.03	0.22	0.22	0.22	3	0.06	100.32
23	Carbonates_23	87.47	12.22	0	0.01	0.03	0.03	0.15	0.15	0.15	3	0.04	100.21
24	Carbonates_24	79.05	20.67	0	0.02	0.02	0	0.18	0.18	0.18	3	0.05	100.3
25	Carbonates_25	88.46	10.91	0	0	0	0.28	0.12	0.12	0.12	3	0.08	100.01
26	Carbonates_26	88.08	11.18	0	0	0	0.31	0.2	0.2	0.2	3	0.08	100.17
27	Carbonates_27	86.96	11.94	0	0.03	0	0.04	0	0	0	2	0.83	98.97
28	Carbonates_28	88.46	10.56	0	0.01	0	0.05	0	0	0	2	0.76	99.08
29	Carbonates_29	87.73	11.24	0	0.02	0	0.04	0.09	0.09	0.09	2	0.76	99.3
30	Carbonates_30	47.62	50.82	0	0.03	0.1	0.13	0.18	0.18	0.18	2	1.03	99.24
31	Carbonates_31	47.16	51.37	0	0	0.11	0.1	0.15	0.15	0.15	2	0.97	99.19
32	Carbonates_32	56.08	43.04	0	0	0.01	0	0.59	0.59	0.59	2	0.27	100.9
33	Carbonates_33	47.21	51.25	0.05	0	0.19	0.14	0.1	0.1	0.1	2	0.92	99.14
34	Carbonates_34	26.28	70.71	0	0.02	0.23	0.18	0.27	0.27	0.27	2	1.93	98.23
35	Carbonates_35	26.68	70.39	0	0.03	0.24	0.19	0.1	0.1	0.1	2	2.12	97.83
36	Carbonates_36	26.72	70.12	0.08	0.04	0.13	0.18	0.21	0.21	0.21	2	2.08	97.9
37	Carbonates_37	35.49	61.69	0	0.09	0.21	0.26	0.18	0.18	0.18	2	1.83	98.28
38	Carbonates_38	37.28	60.21	0	0	0.15	0.16	0.17	0.17	0.17	2	1.79	98.31
39	Carbonates_39	36.66	60.61	0	0	0.23	0.18	0.31	0.31	0.31	2	1.85	98.61
40	Carbonates_40	44.27	54.16	0.11	0.04	0.12	0.08	0.04	0.04	0.04	2	1.12	98.9
41	Carbonates_41	45.02	53.31	0.04	0.08	0.17	0.12	0.03	0.03	0.03	2	1.11	98.83
42	Carbonates_42	44.65	53.61	0	0.06	0.23	0.11	0.17	0.17	0.17	2	1.12	99.17
43	Carbonates_43	48.69	45.75	0.26	0.86	0	0	0.18	0.18	0.18	2	4.26	96.1
44	Carbonates_44	55.15	43.11	0	0	0.22	0.15	0	0	0	2	1.24	98.63
45	Carbonates_45	56.46	41.99	0.02	0	0.19	0.11	0.09	0.09	0.09	2	1.08	99.04
46	Carbonates_46	55.34	42.91	0.03	0.04	0.14	0.12	0.07	0.07	0.07	2	1.17	98.79
47	Carbonates_47	42.26	56.03	0	0	0.15	0.16	0.16	0.16	0.16	2	1.05	99.08
48	Carbonates_48	42.17	56.38	0	0.02	0.12	0.11	0	0	0	2	1.13	98.8
49	Carbonates_49	43.08	55.37	0	0.02	0.19	0.14	0	0	0	2	1.09	98.8
50	Carbonates_50	30.84	67.66	0.03	0	0.11	0.09	0.11	0.11	0.11	2	0.96	99.06
51	Carbonates_51	31.55	66.8	0.05	0.02	0.15	0.15	0.15	0.15	0.15	2	0.99	99.17
52	Carbonates_52	31.87	66.36	0	0.04	0.11	0.15	0.37	0.37	0.37	2	0.97	99.64
53	Carbonates_53	37.16	60.7	0.04	0	0.17	0.1	0.23	0.23	0.23	2	1.56	98.86
54	Carbonates_54	38.96	59.13	0	0	0.12	0.06	0.13	0.13	0.13	2	1.47	98.66
55	Carbonates_55	36.35	61.39	0	0.04	0.2	0.12	0.04	0.04	0.04	2	1.54	98.22
56	Carbonates_56	53.2	43.56	0.01	0.02	0.24	0.19	0.03	0.03	0.03	2	2.51	97.31
57	Carbonates_57	52.35	44.09	0	0.07	0.22	0.31	0.12	0.12	0.12	2	2.4	97.4
58	Carbonates_58	51.87	45	0	0.04	0.22	0.37	0	0	0	2	2.41	97.5
59	Carbonates_59	20.22	76.31	0	0.03	0.08	0.2	0.27	0.27	0.27	2	2.56	97.65
60	Carbonates_60	18.92	77.43	0	0.03	0.11	0.17	0.34	0.34	0.34	2	2.71	97.68
61	Carbonates_61	18.93	77.66	0	0.01	0.11	0.23	0.33	0.33	0.33	2	2.67	97.93
62	Carbonates_62	33.6	64.85	0	0	0.16	0.1	0.08	0.08	0.08	2	1.06	98.95
63	Carbonates_63	32.36	65.61	0	0.04	0.1	0.14	0.27	0.27	0.27	2	1.19	99.06
64	Carbonates_64	27.48	62.27	0	0	0.08	0.07	0.24	0.24	0.24	1	9.71	90.62
65	Carbonates_65	32.31	66	0	0	0.16	0.07	0.24	0.24	0.24	2	1.05	99.26
66	Carbonates_66	40.04	58.34	0	0.01	0.16	0.15	0	0	0	2	1.05	98.7
67	Carbonates_67	40.1	58	0	0	0.16	0.12	0.23	0.23	0.23	2	1.17	99.07
68	Carbonates_68	39.02	59.24	0	0.04	0.16	0.09	0.14	0.14	0.14	2	1.06	98.97
69	Carbonates_69	46.55	51.64	0.04	0.03	0.14	0.19	0.18	0.18	0.18	2	1.1	99.13
70	Carbonates_70	47.05	51.26	0	0	0.09	0.14	0.25	0.25	0.25	2	1.12	99.29
71	Carbonates_71	46.69	51.55	0	0.04	0.14	0.19	0.02	0.02	0.02	2	1.16	98.67
72	Carbonates_72	37.22	61.17	0	0.03	0.13	0.06	0.18	0.18	0.18	2	0.99	99.15
73	Carbonates_73	35.15	63.4	0	0.01	0.12	0.11	0.11	0.11	0.11	2	0.97	99.12
74	Carbonates_74	36.48	61.92	0	0.03	0.17	0.06	0.18	0.18	0.18	2	0.98	99.2
75	Carbonates_75	61.34	36.35	0	0.01	0.22	0.15	0.17	0.17	0.17	3	1.75	98.58
76	Carbonates_76	22.56	75.39	0.03	0	0.09	0.09	0.24	0.24	0.24	2	1.38	98.88
77	Carbonates_77	22.27	75.43	0	0.02	0.16	0.08	0.26	0.26	0.26	2	1.46	98.74
78	Carbonates_78	22.23	75.9	0	0.02	0.09	0.08	0.12	0.12	0.12	2	1.41	98.68
79	Carbonates_79	43.34	53.94	0	0	0.32	0.1	0.07	0.07	0.07	2	1.77	97.91
80	Carbonates_80	42.15	55.63	0	0	0.24	0.17	0.01	0.01	0.01	2	1.7	98.22
81	Carbonates_81	41.24	56.11	0	0.03	0.25	0.2	0.16	0.16	0.16	2	1.75	98.31
82	Carbonates_82	39.87	58.24	0	0.02	0.16	0.14	0	0	0	2	1.35	98.43
83	Carbonates_83	39.52	58.1	0	0.04	0.26	0.08	0.36	0.36	0.36	2	1.34	99.08
84	Carbonates_84	42.03	55.68	0.03	0.03	0.17	0.18	0.22	0.22	0.22	2	1.38	98.78
85	Carbonates_85	36.44	61.31	0	0.02	0.16	0.13	0.13	0.13	0.13	2	1.57	98.45
86	Carbonates_86	36.6	61.15	0	0.03	0.12	0.24	0.07	0.07	0.07	2	1.48	98.35
87	Carbonates_87	37.02	60.8	0	0.04	0.24	0.13	0.05	0.05	0.05	2	1.5	98.38
88	Carbonates_88	37.44	60.68	0.07	0	0.12	0.2	0.22	0.22	0.22	2	1.16	99.17
89	Carbonates_89	37.85	60.3	0.07	0.08	0.14	0.16	0.05	0.05	0.05	2	1.15	98.75
90	Carbonates_90	37.25	61.08	0	0.01	0.1	0.16	0.03	0.03	0.03	2	1.23	98.69
91	Carbonates_91	43.42	54.8	0	0	0.14	0.17	0.03	0.03	0.03	2	1.16	98.62
92	Carbonates_92	45.43	52.69	0	0.01	0.18	0.08	0.22	0.22	0.22	2	1.04	99.05
93	Carbonates_93	46.05	52.2	0	0	0.14	0.09	0.2	0.2	0.2	2	1.03	99.08
94	Carbonates_94	36.15	62.03	0	0	0.13	0.1	0.24	0.24	0.24	2	0.97	99.13
95	Carbonates_95	38.47	59.94	0	0.03	0.11	0.15	0.23	0.23	0.23	2	0.99	99.39
96	Carbonates_96	89.63	10.18	0	0.01	0.03	0.03	0	0	0	2	0.04	99.88
97	Carbonates_97	37.7	60.74	0.06	0	0.14	0.15	0.08	0.08	0.08	2	0.98	99.03
98	Carbonates_98	45.16	52.16	0	0	0.14	0.3	0.17	0.17	0.17	2	1.74	98.27
99	Carbonates_99	44.45	52.73	0.03	0	0.26	0.27	0.27	0.27	0.27	2	1.78	98.55
100	Carbonates_100	44.39	53.23	0	0.05	0.26	0.17	0	0	0	2	1.79	98.1
101	Carbonates_101	73.74	25.84	0	0.02	0.02	0	0.3	0.3	0.3	1	0.06	100.52
102	Carbonates_102	74.23	25.35	0	0.02	0.02	0	0.3	0.3	0.3	1	0.06	100.52
103	Carbonates_103	74.23	25.35	0	0.02	0.02	0	0.3	0.3	0.3	1	0.06	100.52
104	Carbonates_104	74.23	25.35	0	0.02	0.02	0	0.3	0.3	0.3	1	0.06	100.52
105	Carbonates_105	73.6	26.04	0	0.03	0	0.01	0.25	0.25	0.25	1	0.05	100.43
106	Carbonates_106	73.87	25.77	0	0.03	0	0.01	0.25	0.25	0.25	1	0.05	100.43
107	Carbonates_107	73.87	25.77	0	0.03	0	0.01	0.25	0.25	0.25	1	0.05	100.43
108	Carbonates_108	73.87	25.77	0	0.03	0	0.01	0.25	0.25	0.25	1	0.05	100.43
109	Carbonates_109	74.06	25.5	0	0.03	0.01	0.01	0.29	0.29	0.29	1	0.07	100.48
110	Carbonates_110	74.52	25.03	0	0.03	0.01	0.02	0.3	0.3	0.3	1	0.07	100.51
111	Carbonates_111	74.52	25.03	0	0.03	0.01	0.02	0.3	0.3	0.3	1	0.07	100.51
112	Carbonates_112	74.52	25.03	0	0.03	0.01	0.02	0.3	0.3	0.3	1	0.07	100.51
113	Carbonates_113	89.05	10.21	0	0.03	0.06	0.07	0.1	0.1	0.1	3	0.4	99.72
114	Carbonates_114	88.77	10.54	0	0	0.07	0.09	0.09	0.09	0.09	3	0.4	99.74
115	Carbonates_115	89.72	9.66	0	0	0.05	0.09	0.14	0.14	0.14	3	0.26	99.94
116	Carbonates_116	88.91	10.46	0	0	0.1	0.1	0.15	0.15	0.15	3	0.27	100.02
117	Carbonates_117	91.29	8.45	0	0	0.11	0	0.07	0.07	0.07	3	0.08	100.06
118	Carbonates_118	91.22	8.47	0	0	0.11	0	0.13	0.13	0.13	3	0.08	100.19
119	Carbonates_119	88.52	11.14	0.04	0	0.07	0.03	0	0	0	1	0.1	99.8
120	Carbonates_120	90.13	9.41	0.04	0.05	0.01	0.07	0.12	0.12	0.12	1	0.08	100.07
121	Carbonates_121	86.97	12.45	0.03	0.07	0.05	0.05	0.1	0.1	0.1	1	0.18	99.92
122	Carbonates_122	90.51	8.86	0.01	0	0.11	0	0.03	0.03	0.03	1	0.44	99.58
123	Carbonates_123	91.58	7.8	0	0.02	0.04	0.07	0.05	0.05	0.05	1	0.42	99.66
124	Carbonates_124	98.96	0.35	0	0.06	0.08	0.03	0	0	0	1	0.39	99.48
125	Carbonates_125	99.42	0.18	0	0.06	0	0.04	0.1	0.1	0.1	1	0.03	100
126	Carbonates_126	99.57	0.08	0.05	0.02	0.01	0.06	0	0	0	1	0.07	99.79
127	Carbonates_127	99.36	0.31	0.08	0.05	0.03	0.06	0	0	0	1	0.08	99.89
128	Carbonates_128	89.1	10.54	0	0.06	0.04	0.08	0	0	0	1	0.07	99.82
129	Carbonates_129	88.38	11.37	0	0.05	0.04	0.05	0	0	0	1	0.07	99.89
130	Carbonates_130	88.4	11.21	0	0.03	0.04	0.06	0	0	0	1	0.09	99.74
131	Carbonates_131	91.67	7.95	0	0.05	0.07	0	0.02	0.02	0.02	1	0.08	99.8
132	Carbonates_132	94.98	4.65	0.01	0.02	0.03	0.04	0	0	0	1	0.16	99.73
133	Carbonates_133	90.66	8.94	0	0	0.03	0.02	0.13	0.13	0.13	1	0.13	100.04
134	Carbonates_134	91.15	8.42	0.05	0	0.06	0	0	0	0	1	0.21	99.68
135	Carbonates_135	90.68	8.85	0.03	0	0.04	0.03	0.01	0.01	0.01	1	0.21	99.66
136	Carbonates_136	90.13	9.43	0	0	0.04	0.01	0	0	0	1	0.26	99.61
137	Carbonates_137	46.71	52.92	0	0	0	0	0.34	0.34	0.34	3	0.03	100.65
138	Carbonates_138	47.23	52.36	0	0	0	0	0.37	0.37	0.37	3	0.04	100.7
139	Carbonates_139	77.22	22.22	0	0	0	0	0.07	0.07	0.07	2	0.31	99.65
140	Carbonates_140	85.71	13.7	0	0.02	0.06	0.04	0.29	0.29	0.29	3	0.09	100.4
141	Carbonates_141	76.09	23.47	0	0	0	0	0.19	0.19	0.19	2	0.25	100.13
142	Carbonates_142	97.18	0.91	0.06	0	0.1	0.1	0	0	0	3	1.61	98.35
143	Carbonates_143	75.87	23.58	0	0	0	0	0.16	0.16	0.16	2	0.27	99.93
144	Carbonates_144	62.92	35.53	0.02	0	0.09	0.03	0	0	0	1	1.3	98.59
145	Carbonates_145	63.5	34.83	0	0.02	0	0.12	0.15	0.15	0.15	1	1.25	98.92
146	Carbonates_146	63.21	35.09	0.04	0.02	0.04	0.03	0.19	0.19	0.19	1	1.32	99
147	Carbonates_147	56.29	41.65	0	0	0.02	0.06	0.16	0.16	0.16	1	1.65	98.5
148	Carbonates_148	54.5	43.53	0.03	0.04	0.15	0.03	0	0	0	1	1.67	98.28
149	Carbonates_149	54.44	43.43	0	0	0.07	0.08	0.1	0.1	0.1	1	1.75	98.32
150	Carbonates_150	55.59	42.42	0	0.02	0	0.07	0.14	0.14	0.14	1	1.62	98.52
151	Carbonates_151	55.61	42.64	0.03	0	0.02	0.07	0.03	0.03	0.03	1	1.53	98.46
152	Carbonates_152	90.07	9.66	0.02	0	0.04	0	0	0	0	2	0.07	99.79
153	Carbonates_153	65.99	32.91	0	0	0.02	0.04	0.29	0.29	0.29	3	0.75	99.83
154	Carbonates_154	55.64	42.42	0.13	0.02	0.03	0.09	0.04	0.04	0.04	1	1.59	98.45
155	Carbonates_155	36.09	60.12	0.03	0	0.11	0.04	0.21	0.21	0.21	2	3.16	97.02
156	Carbonates_156	36.46	59.94	0	0	0.1	0.08	0.11	0.11	0.11	2	3.25	96.91
157	Carbonates_157	37.38	58.98	0	0	0.07	0.08	0.21	0.21	0.21	2	3.17	97.14
158	Carbonates_158	69.68	28.02	0.03	0	0.08	0.1	0.25	0.25	0.25	1	1.75	98.66
159	Carbonates_159	73.68	23.83	0.11	0.02	0.04	0.13	0.25	0.25	0.25	1	1.77	98.56
160	Carbonates_160	73.85	23.99	0.1	0.02	0	0.13	0	0	0	1	1.83	98.09
161	Carbonates_161	76.95	18.89	0	0	0.03	0.11	0.09	0.09	0.09	2	3.87	96.25
162	Carbonates_162	76.21	19.18	0.06	0	0.12	0.21	0.1	0.1	0.1	2	4	96.08
163	Carbonates_163	74.52	21.11	0.06	0	0.08	0	0.19	0.19	0.19	2	3.89	96.34
164	Carbonates_164	66.45	32.43	0	0	0	0.03	0.28	0.28	0.28	3	0.77	99.75
165	Carbonates_165	68.48	27.27	0	0	0.02	0.04	0.08	0.08	0.08	2	4.04	96.05
166	Carbonates_166	68.54	27.4	0	0	0.1	0.05	0.02	0.02	0.02	2	3.86	96.15
167	Carbonates_167	66.7	28.81	0	0	0.12	0.08	0.1	0.1	0.1	2	3.93	96.01
168	Carbonates_168	65.21	30.08	0	0	0.11	0.21	0	0	0	2	4.33	95.61
169	Carbonates_169	68.69	26.38	0	0	0.1	0.11	0.21	0.21	0.21	2	4.34	95.91
170	Carbonates_170	67.57	27.61	0.05	0	0.13	0.07	0.06	0.06	0.06	2	4.31	95.61
171	Carbonates_171	70.13	26.47	0	0	0.13	0.07	0	0	0	1	3.1	96.8
172	Carbonates_172	69.09	27.77	0	0	0.04	0.08	0	0	0	1	3.02	96.98
173	Carbonates_173	64.58	31.78	0	0	0.09	0.03	0.16	0.16	0.16	1	3.12	96.96
174	Carbonates_174	28.68	67.4	0	0	0.04	0.07	0.12	0.12	0.12	2	3.62	96.55
175	Carbonates_175	78.6	20.38	0	0.02	0.03	0	0.17	0.17	0.17	2	0.74	99.54
176	Carbonates_176	26.55	69.36	0	0	0.04	0.09	0.19	0.19	0.19	2	3.72	96.61
177	Carbonates_177	24.74	70.89	0	0	0.13	0.1	0.2	0.2	0.2	2	3.74	96.46
178	Carbonates_178	26.77	69.67	0	0.02	0.06	0.07	0.12	0.12	0.12	2	3.16	96.95
179	Carbonates_179	26.76	69.58	0	0	0.12	0.04	0.08	0.08	0.08	2	3.28	96.74
180	Carbonates_180	28.73	67.58	0.11	0.01	0.02	0.02	0.16	0.16	0.16	2	3.26	96.95
181	Carbonates_181	37.2	59.05	0	0	0.04	0.08	0.09	0.09	0.09	2	3.47	96.64
182	Carbonates_182	37.51	58.54	0.1	0	0	0.07	0.3	0.3	0.3	2	3.38	97.12
183	Carbonates_183	36.86	59.32	0	0	0.06	0.04	0.3	0.3	0.3	2	3.42	97.18
184	Carbonates_184	36.26	60.89	0.01	0.04	0.1	0.08	0.18	0.18	0.18	2	2.3	97.92
185	Carbonates_185	36.27	60.77	0	0.03	0.13	0.08	0.23	0.23	0.23	2	2.28	97.97
186	Carbonates_186	78.66	20.29	0.03	0.02	0.05	0.01	0.16	0.16	0.16	2	0.71	99.54
187	Carbonates_187	37.78	59.44	0.03	0	0.07	0.07	0.24	0.24	0.24	2	2.24	98.11
188	Carbonates_188	43.25	52.43	0	0	0.07	0.14	0.2	0.2	0.2	2	3.62	96.49
189	Carbonates_189	45.74	50.2	0.02	0	0.09	0.07	0.06	0.06	0.06	2	3.71	96.3
190	Carbonates_190	44.69	51.1	0	0	0.06	0.12	0.2	0.2	0.2	2	3.64	96.57
191	Carbonates_191	24.58	71.06	0	0	0.1	0	0.25	0.25	0.25	2	3.82	96.49
192	Carbonates_192	24.51	70.73	0.04	0.02	0.05	0.02	0.44	0.44	0.44	2	3.96	96.69
193	Carbonates_193	25.04	70.47	0.05	0	0.03	0.07	0.38	0.38	0.38	2	3.85	96.8
194	Carbonates_194	66.18	26.7	0	0	0.2	0.12	0.02	0.02	0.02	2	6.56	93.26
195	Carbonates_195	59.8	33.03	0	0	0.18	0.17	0.06	0.06	0.06	2	6.45	93.36
196	Carbonates_196	64.53	28.63	0	0	0.15	0.08	0	0	0	2	6.55	93.39
197	Carbonates_197	78.29	20.68	0	0.02	0.01	0.04	0.19	0.19	0.19	2	0.72	99.61
198	Carbonates_198	60.84	32.57	0.01	0.03	0.09	0.13	0	0	0	2	6.22	93.67
199	Carbonates_199	62.25	31.35	0	0	0.11	0.06	0	0	0	2	6.19	93.77
200	Carbonates_200	67.55	25.85	0	0	0.14	0.11	0.04	0.04	0.04	2	6.06	93.77
201	Carbonates_201	69.32	25.55	0.03	0.01	0.09	0.14	0	0	0	2	4.75	95.14
202	Carbonates_202	71.54	23.21	0	0	0.16	0.08	0	0	0	2	4.72	94.99
203	Carbonates_203	68.95	25.95	0	0	0.19	0.03	0	0	0	2	4.84	95.12
204	Carbonates_204	26.63	68.99	0	0.01	0.14	0.02	0.24	0.24	0.24	2	3.86	96.51
205	Carbonates_205	27.39	68.24	0	0	0.11	0.1	0.21	0.21	0.21	2	3.86	96.47
206	Carbonates_206	27.32	68.48	0	0	0.03	0.14	0.15	0.15	0.15	2	3.71	96.42
207	Carbonates_207	53.29	44.41	0.06	0.02	0.06	0.08	0.23	0.23	0.23	1	1.78	98.61
208	Carbonates_208	51.91	46	0.04	0.02	0	0.04	0.11	0.11	0.11	1	1.75	98.34
209	Carbonates_209	50.6	47.2	0.07	0.01	0	0	0.19	0.19	0.19	1	1.73	98.45
210	Carbonates_210	91.99	6.82	0.4	0.04	0.03	0.13	0	0	0	1	0.35	99.41
211	Carbonates_211	93.22	5.68	0.38	0.07	0.05	0.06	0.02	0.02	0.02	1	0.32	99.52
212	Carbonates_212	93.28	5.86	0.39	0.05	0.02	0.06	0	0	0	1	0.31	99.66
213	Carbonates_213	91.99	6.82	0.4	0.04	0.03	0.13	0	0	0	1	0.35	99.41
214	Carbonates_214	91.31	8.16	0.04	0	0.07	0.03	0.02	0.02	0.02	1	0.32	99.67
215	Carbonates_215	92.89	6.42	0.05	0	0.06	0.04	0.08	0.08	0.08	1	0.41	99.7
216	Carbonates_216	91.94	7.4	0.03	0.04	0.04	0.04	0.07	0.07	0.07	1	0.35	99.7
217	Carbonates_217	96.85	2.33	0.05	0	0	0.12	0	0	0	2	0.56	99.35
218	Carbonates_218	97.03	2.08	0.01	0	0.05	0.08	0	0	0	2	0.56	99.25
219	Carbonates_219	97.65	1.48	0.03	0	0.1	0.06	0	0	0	2	0.54	99.32
220	Carbonates_220	78.63	6.91	0	0.03	0.11	0.06	0.04	0.04	0.04	1	14.22	85.86
221	Carbonates_221	81.09	4.32	0	0	0.08	0.06	0	0	0	1	14.45	85.55
222	Carbonates_222	79.63	5.72	0	0	0.09	0.08	0.01	0.01	0.01	1	14.48	85.55
223	Carbonates_223	84.91	2.59	0	0	0.07	0.04	0	0	0	1	12.34	87.61
224	Carbonates_224	84.49	2.91	0	0.01	0.08	0.11	0	0	0	1	12.31	87.6
225	Carbonates_225	84.44	3.19	0	0	0.08	0.04	0	0	0	1	12.24	87.75
226	Carbonates_226	89.44	3.18	0	0.01	0.14	0.07	0	0	0	1	7.06	92.84
227	Carbonates_227	89.91	2.62	0	0.03	0.16	0.04	0	0	0	1	7.13	92.76
228	Carbonates_228	89.49	3.17	0	0	0.12	0.07	0	0	0	1	6.99	92.85
229	Carbonates_229	98.2	0.03	0.09	0.02	0.13	0.12	0	0	0	1	1.26	98.59
230	Carbonates_230	98	0.15	0.07	0.05	0.11	0.16	0	0	0	1	1.29	98.54
231	Carbonates_231	98.19	0.08	0.14	0	0.06	0.13	0	0	0	1	1.2	98.6
232	Carbonates_232	89.92	9.04	0	0.02	0.04	0.09	0.09	0.09	0.09	1	0.64	99.38
233	Carbonates_233	89.3	9.7	0	0.01	0.14	0.09	0.04	0.04	0.04	1	0.64	99.36
234	Carbonates_234	88.96	10.08	0	0.01	0.07	0.07	0.12	0.12	0.12	1	0.61	99.55
235	Carbonates_235	65.73	33.78	0	0	0	0	0.48	0.48	0.48	3	0.01	100.95
236	Carbonates_236	92.54	6.51	0.33	0.02	0	0.09	0	0	0	1	0.34	99.49
237	Carbonates_237	92.96	6.2	0.25	0	0.04	0.09	0	0	0	1	0.28	99.54
238	Carbonates_238	92.97	6.03	0.25	0.04	0.02	0.12	0	0	0	1	0.36	99.43
239	Carbonates_239	87.96	11.33	0.17	0	0.02	0.01	0.08	0.08	0.08	1	0.42	99.73
240	Carbonates_240	88.63	10.58	0.09	0	0	0.04	0.1	0.1	0.1	1	0.41	99.64
241	Carbonates_241	87.86	11.39	0.22	0	0.03	0	0.07	0.07	0.07	1	0.43	99.71
242	Carbonates_242	86.25	10.29	0	0.04	0.16	0.09	0.05	0.05	0.05	1	2.95	96.98
243	Carbonates_243	85.69	11.04	0	0	0.13	0.08	0.16	0.16	0.16	1	2.83	97.42
244	Carbonates_244	85.83	10.85	0	0.03	0.12	0.13	0.05	0.05	0.05	1	2.93	97.11
245	Carbonates_245	92.16	7.1	0	0	0.04	0	0	0	0	2	0.57	99.3
246	Carbonates_246	65.41	34.05	0	0	0	0	0.52	0.52	0.52	3	0.02	101.02
247	Carbonates_247	92.14	7.07	0.01	0	0.03	0.03	0	0	0	2	0.55	99.28
248	Carbonates_248	91.76	7.35	0.07	0	0.06	0.04	0	0	0	2	0.55	99.28
249	Carbonates_249	97.06	2	0	0	0.03	0	0.12	0.12	0.12	2	0.55	99.45
250	Carbonates_250	99.01	0.23	0.04	0	0.09	0	0	0	0	2	0.5	99.37
251	Carbonates_251	97.15	1.93	0.15	0	0.05	0.02	0	0	0	2	0.55	99.3
252	Carbonates_252	79.19	20.33	0	0.01	0.04	0.03	0.24	0.24	0.24	3	0.12	100.32
253	Carbonates_253	78.54	20.97	0	0.05	0.04	0	0.18	0.18	0.18	3	0.15	100.14
254	Carbonates_254	98.16	0.14	0	0	0.11	0.13	0	0	0	3	1.44	98.54
255	Carbonates_255	97.81	0.46	0	0	0.13	0.12	0	0	0	3	1.46	98.52
256	Carbonates_256	94.26	0.89	0	0	0.31	0.37	0	0	0	3	4.07	95.83
257	Carbonates_257	72.74	24.86	0	0	0.02	0.02	0.12	0.12	0.12	2	2.19	98
258	Carbonates_258	94.21	1.01	0	0	0.28	0.41	0	0	0	3	4.06	95.91
259	Carbonates_259	94.3	2.85	0	0	0.18	0.14	0	0	0	3	2.44	97.47
260	Carbonates_260	93.52	3.59	0	0	0.19	0.16	0.02	0.02	0.02	3	2.44	97.52
261	Carbonates_261	94.15	3.84	0	0	0.07	0.07	0.06	0.06	0.06	3	1.78	98.31
262	Carbonates_262	93.35	4.57	0	0	0.11	0.11	0.07	0.07	0.07	3	1.76	98.35
263	Carbonates_263	92.6	5.17	0	0	0.09	0.1	0	0	0	3	2.03	97.96
264	Carbonates_264	92.76	5.01	0	0	0.11	0.07	0	0	0	3	2.04	97.95
265	Carbonates_265	91.24	6.41	0	0.01	0.19	0.18	0.26	0.26	0.26	3	1.66	98.81
266	Carbonates_266	90.93	6.62	0	0	0.18	0.23	0.21	0.21	0.21	3	1.67	98.59
267	Carbonates_267	90.49	2.96	0	0	0.13	0.12	0	0	0	3	6.28	93.7
268	Carbonates_268	90.6	2.9	0	0.02	0.12	0.1	0	0	0	3	6.26	93.74
269	Carbonates_269	91.67	6.16	0	0	0.07	0.07	0	0	0	3	1.96	97.97
270	Carbonates_270	91.27	6.51	0	0	0.07	0.07	0	0	0	3	2.02	97.92
271	Carbonates_271	95.77	1.98	0	0	0.09	0.16	0.07	0.07	0.07	3	1.82	98.21
272	Carbonates_272	95.81	2.05	0	0	0.1	0.16	0	0	0	3	1.78	98.12
273	Carbonates_273	90.68	2.02	0	0	0.16	0.19	0	0	0	3	6.33	93.05
274	Carbonates_274	90.84	1.8	0	0	0.16	0.15	0	0	0	3	6.43	92.95
275	Carbonates_275	90.71	6.52	0	0	0.03	0.08	0	0	0	3	2.55	97.34
276	Carbonates_276	90.5	6.68	0	0	0.04	0.09	0.08	0.08	0.08	3	2.56	97.55
277	Carbonates_277	94.33	5.08	0	0.01	0.05	0.02	0.04	0.04	0.04	3	0.42	99.61
278	Carbonates_278	94.03	5.31	0	0	0.05	0.02	0.11	0.11	0.11	3	0.39	99.74
279	Carbonates_279	94.18	2.14	0	0.02	0.3	0.3	0.17	0.17	0.17	3	2.84	97.45
280	Carbonates_280	94.47	1.93	0	0.02	0.28	0.3	0.14	0.14	0.14	3	2.83	97.42
281	Carbonates_281	91.17	6.94	0	0	0.09	0.17	0.1	0.1	0.1	3	1.34	98.67
282	Carbonates_282	91.46	6.78	0	0	0.1	0.15	0.12	0.12	0.12	3	1.34	98.85
283	Carbonates_283	96.84	0	0	0	0.33	0.41	0	0	0	3	2.4	97.58
284	Carbonates_284	96.84	0	0	0	0.26	0.49	0	0	0	3	2.37	97.59
285	Carbonates_285	88.16	11.05	0.01	0	0.02	0.07	0.19	0.19	0.19	1	0.39	99.88
286	Carbonates_286	89.09	10.39	0	0.03	0.03	0.02	0.1	0.1	0.1	1	0.35	99.86
287	Carbonates_287	90.77	8.67	0.02	0.01	0	0.07	0.03	0.03	0.03	1	0.39	99.63
288	Carbonates_288	70.6	28.99	0	0	0	0	0.32	0.32	0.32	3	0.09	100.55
289	Carbonates_289	90.9	8.59	0	0.03	0.01	0.13	0.11	0.11	0.11	1	0.13	99.99
290	Carbonates_290	92.6	6.98	0	0.03	0.05	0.04	0.15	0.15	0.15	1	0.09	100.15
291	Carbonates_291	92.04	7.49	0	0.04	0.07	0.08	0.05	0.05	0.05	1	0.12	99.87
292	Carbonates_292	85.96	2.72	9.55	1.51	0.24	0	0	0	0	3	0	99.98
293	Carbonates_293	89.47	1.19	7.28	1.56	0.23	0	0	0	0	3	0.03	99.73
294	Carbonates_294	77.3	10.27	10.62	1.52	0.01	0	0	0	0	3	0.09	99.72
295	Carbonates_295	77.51	9.11	11.27	1.45	0.12	0	0	0	0	3	0.09	99.46
296	Carbonates_296	70.41	29.22	0	0	0	0	0.29	0.29	0.29	3	0.07	100.5
297	Carbonates_297	86.95	12.18	0	0.03	0.09	0.13	0	0	0	2	0.54	99.38
298	Carbonates_298	82.95	16.5	0	0	0.04	0.01	0.39	0.39	0.39	3	0.06	100.67
299	Carbonates_299	68.91	30.75	0	0	0.05	0.04	0.16	0.16	0.16	3	0.04	100.23
300	Carbonates_300	55.04	41.36	0.71	0.76	0.05	0	0.07	0.07	0.07	3	1.02	98.13
301	Carbonates_301	55.37	40.87	0.68	0.74	0.04	0	0	0	0	3	1.08	97.7
302	Carbonates_302	60.98	38.61	0	0.03	0.05	0.03	0.16	0.16	0.16	3	0.06	100.18
303	Carbonates_303	53.96	42.41	1.25	0.72	0.12	0	0.07	0.07	0.07	3	0.76	98.67
304	Carbonates_304	49.78	46.66	1.2	0.75	0.07	0	0.09	0.09	0.09	3	0.77	98.73
305	Carbonates_305	94.92	2.81	1.19	0.5	0	0.02	0	0	0	3	0.36	99.44
306	Carbonates_306	95.77	1.86	1.29	0.55	0	0.02	0	0	0	3	0.32	99.49
307	Carbonates_307	96.81	0.62	1.46	0.59	0	0	0	0	0	3	0.3	99.48
308	Carbonates_308	96.79	0.8	1.28	0.6	0	0	0	0	0	3	0.26	99.47
309	Carbonates_309	85.99	13.11	0.01	0	0	0.02	0	0	0	2	0.79	99.13
310	Carbonates_310	85.86	12.98	0.07	0	0.05	0.08	0.06	0.06	0.06	2	0.81	99.22
311	Carbonates_311	86.22	12.67	0	0	0.03	0.06	0.1	0.1	0.1	2	0.79	99.28
312	Carbonates_312	86.04	12.95	0.03	0	0	0.07	0.02	0.02	0.02	2	0.81	99.15
313	Carbonates_313	61.04	38.58	0	0.03	0.03	0.03	0.19	0.19	0.19	3	0.08	100.28
314	Carbonates_314	88.6	9.23	1.42	0.69	0	0	0.03	0.03	0.03	3	0	100.03
315	Carbonates_315	88.08	9.56	1.52	0.71	0	0	0.05	0.05	0.05	3	0.04	100.02
316	Carbonates_316	49.49	41.76	0	0	0	0	0.05	0.05	0.05	3	8.52	91.4
317	Carbonates_317	50.23	41.17	0	0	0	0	0.07	0.07	0.07	3	8.27	91.61
318	Carbonates_318	54.1	39.72	0	0	0	0	0.02	0.02	0.02	3	5.87	93.88
319	Carbonates_319	55.18	38.68	0.05	0	0	0.02	0	0	0	3	5.72	93.93
320	Carbonates_320	66.91	31.99	0	0	0	0	0.14	0.14	0.14	3	0.92	99.32
321	Carbonates_321	17.75	74.86	1.9	1.02	0	0	0.27	0.27	0.27	3	1.03	96.34
322	Carbonates_322	16.24	76.72	0.93	1.16	0	0	0.3	0.3	0.3	3	1.42	95.95
323	Carbonates_323	80.48	19	0	0.02	0.1	0	0.3	0.3	0.3	1	0.02	100.5
324	Carbonates_324	96.31	2.1	0	0	0.16	0.13	0.14	0.14	0.14	3	1.15	99.12
325	Carbonates_325	96.1	2.27	0	0	0.14	0.19	0.09	0.09	0.09	3	1.2	98.97
326	Carbonates_326	91.79	7.87	0	0	0	0.03	0.02	0.02	0.02	2	0.15	99.75
327	Carbonates_327	92.26	7.44	0.01	0	0	0.03	0	0	0	2	0.18	99.74
328	Carbonates_328	93.52	3.66	0.18	1.91	0	0	0.41	0.41	0.41	2	0.15	100.5
329	Carbonates_329	93.79	3.32	0.08	1.99	0	0	0.4	0.4	0.4	2	0.19	100.38
330	Carbonates_330	92.01	7.76	0	0	0.01	0	0	0	0	2	0.15	99.78
331	Carbonates_331	67.25	31.59	0	0	0.04	0	0.18	0.18	0.18	3	0.92	99.42
332	Carbonates_332	92.33	7.44	0.02	0	0	0	0	0	0	2	0.13	99.79
333	Carbonates_333	80.36	19.24	0	0	0	0.08	0.22	0.22	0.22	1	0	100.34
334	Carbonates_334	89.99	9.68	0.04	0	0.03	0.02	0.04	0.04	0.04	2	0.1	99.88
335	Carbonates_335	89.98	9.66	0	0	0	0.02	0.05	0.05	0.05	2	0.12	99.81
336	Carbonates_336	90.71	8.88	0	0.02	0.01	0.01	0.13	0.13	0.13	3	0.14	100.02
337	Carbonates_337	90.82	8.76	0	0.02	0	0.03	0.15	0.15	0.15	3	0.12	100.08
338	Carbonates_338	84.32	15.13	0	0	0	0	0	0	0	2	0.47	99.45
339	Carbonates_339	91.22	8.39	0	0.03	0.02	0.03	0.14	0.14	0.14	3	0.13	100.11
340	Carbonates_340	90.97	8.69	0.01	0	0.01	0	0.12	0.12	0.12	3	0.13	100.04
341	Carbonates_341	50.6	41.77	0	0	0.05	0	0	0	0	3	7.57	92.42
342	Carbonates_342	53.54	44.16	0	0	0.48	0.09	0	0	0	3	1.57	98.27
343	Carbonates_343	52.33	45.33	0	0	0.45	0.15	0	0	0	3	1.59	98.26
344	Carbonates_344	85.74	11.92	0	0	0.06	0	0.02	0.02	0.02	3	1.72	97.78
345	Carbonates_345	85.04	12.58	0	0	0.06	0	0	0	0	3	1.78	97.68
346	Carbonates_346	87.47	7.63	0	0	0.09	0	0	0	0	3	4.49	95.19
347	Carbonates_347	72.87	24.82	0	0	0	0	0.07	0.07	0.07	2	2.2	97.9
348	Carbonates_348	84.71	14.71	0	0.02	0	0	0.04	0.04	0.04	2	0.47	99.56
349	Carbonates_349	87.53	7.63	0	0	0.03	0	0	0	0	3	4.53	95.19
350	Carbonates_350	90.38	7.52	0	0	0.04	0	0	0	0	3	1.69	97.94
351	Carbonates_351	91.11	6.82	0	0	0.06	0	0	0	0	3	1.66	97.99
352	Carbonates_352	61.25	34.26	0	0	0.39	0	0.36	0.36	0.36	3	3.72	96.98
353	Carbonates_353	60.37	35.16	0	0	0.38	0	0.32	0.32	0.32	3	3.73	96.87
354	Carbonates_354	84.97	12.93	0	0	0.07	0	0	0	0	3	1.66	97.97
355	Carbonates_355	84.59	13.27	0	0	0.11	0	0	0	0	3	1.67	97.97
356	Carbonates_356	84.66	11.81	0	0	0.09	0	0.66	0.66	0.66	3	2.29	98.54
357	Carbonates_357	84.36	14.99	0.04	0	0	0.05	0.06	0.06	0.06	2	0.43	99.62
358	Carbonates_358	84.46	11.97	0	0	0.01	0	0.76	0.76	0.76	3	2.28	98.72
359	Carbonates_359	88.88	9.33	0	0	0.06	0	0	0	0	3	1.63	98.27
360	Carbonates_360	89.1	9.14	0	0	0.06	0	0	0	0	3	1.61	98.3
361	Carbonates_361	85.34	10.73	0	0	0.08	0	0.77	0.77	0.77	3	2.73	98.46
362	Carbonates_362	85.95	10.54	0	0	0.06	0	0.38	0.38	0.38	3	2.72	97.69
363	Carbonates_363	54.42	40.99	0	0.06	0.76	0.07	0	0	0	3	3.54	96.3
364	Carbonates_364	54.23	41.32	0	0.05	0.79	0.05	0	0	0	3	3.52	96.44
365	Carbonates_365	82.06	16.11	0.12	0	0.02	0.01	0.06	0.06	0.06	2	1.48	98.5
366	Carbonates_366	91.91	3.65	0	0	0.2	0	0	0	0	3	4.04	95.76
367	Carbonates_367	95.56	0.06	0	0	0.18	0	0.04	0.04	0.04	3	3.95	95.92
368	Carbonates_368	88.52	8.62	0	0	0.09	0	0.16	0.16	0.16	3	2.46	97.71
369	Carbonates_369	88.87	8.1	0	0	0.14	0	0.24	0.24	0.24	3	2.5	97.83
370	Carbonates_370	87.3	11.16	0	0	0.09	0	0.27	0.27	0.27	3	1.16	99.36
371	Carbonates_371	87.41	11.15	0	0	0.07	0	0.21	0.21	0.21	3	1.16	99.26
372	Carbonates_372	86.09	9.15	0	0	0.14	0	0	0	0	3	4.45	95.38
373	Carbonates_373	83.48	14.75	0.09	0	0	0.07	0	0	0	2	1.52	98.39
374	Carbonates_374	85.69	9.59	0	0	0.16	0	0	0	0	3	4.4	95.44
375	Carbonates_375	85.13	11.91	0	0	0.07	0	0	0	0	3	2.61	97.11
376	Carbonates_376	84.77	12.33	0	0	0.06	0	0	0	0	3	2.59	97.16
377	Carbonates_377	84.01	8.4	0.32	0	0.12	0	0.05	0.05	0.05	3	6.8	93
378	Carbonates_378	83.44	9.06	0.33	0	0.12	0	0	0	0	3	6.8	92.95
379	Carbonates_379	93.15	6.22	0	0.02	0.02	0.01	0.03	0.03	0.03	3	0.52	99.51
380	Carbonates_380	84.03	14.24	0.05	0	0.01	0.04	0	0	0	2	1.55	98.37
381	Carbonates_381	93.1	6.18	0	0.01	0.03	0.03	0.03	0.03	0.03	3	0.56	99.44
382	Carbonates_382	61.87	35.3	0	0	0.31	0	0.45	0.45	0.45	3	2.07	98.83
383	Carbonates_383	61.5	36.49	0.03	0.07	0.24	0.05	0	0	0	3	1.54	98.38
384	Carbonates_384	47.38	49.84	0.2	0.02	0.28	0	0	0	0	3	2.12	97.72
385	Carbonates_385	47.7	49.63	0.08	0	0.28	0	0	0	0	3	2.13	97.69
386	Carbonates_386	81.9	16.17	0.09	0	0.08	0.05	0.12	0.12	0.12	2	1.49	98.65
387	Carbonates_387	64.71	3.99	0	0	0.24	0.12	0	0	0	3	30.56	69.06
388	Carbonates_388	57.78	41.7	0	0.01	0.05	0.03	0.26	0.26	0.26	3	0.1	100.35
389	Carbonates_389	79.07	19.92	0	0	0.07	0.06	0.19	0.19	0.19	3	0.69	99.69
390	Carbonates_390	79.84	19.14	0	0.02	0.11	0.04	0.24	0.24	0.24	3	0.61	99.87
391	Carbonates_391	82.52	15.65	0.03	0	0.09	0.01	0.04	0.04	0.04	2	1.56	98.42
392	Carbonates_392	69.22	30.35	0	0.03	0.02	0.05	0.27	0.27	0.27	3	0.05	100.48
393	Carbonates_393	69.45	30.12	0	0	0.03	0.07	0.23	0.23	0.23	1	0.06	100.36
394	Carbonates_394	69.6	29.91	0	0.02	0.08	0.07	0.25	0.25	0.25	1	0.08	100.43
395	Carbonates_395	92.83	4.5	0.08	0	0.03	0.04	0.05	0.05	0.05	3	2.46	97.63
396	Carbonates_396	92.58	4.72	0.04	0	0	0.06	0.06	0.06	0.06	3	2.49	97.58
397	Carbonates_397	94.81	2.92	0.1	0	0.06	0.06	0	0	0	3	2.03	97.95
398	Carbonates_398	94.94	2.83	0.05	0	0.08	0.06	0	0	0	3	2	97.96
399	Carbonates_399	95.62	2.8	0	0	0.04	0.1	0	0	0	3	1.44	98.56
400	Carbonates_400	81.37	16.81	0	0	0.09	0	0.05	0.05	0.05	2	1.53	98.42
401	Carbonates_401	95.05	3.33	0.02	0	0.05	0.08	0	0	0	3	1.45	98.53
402	Carbonates_402	95.87	2.39	0	0	0.03	0.1	0	0	0	3	1.58	98.39
403	Carbonates_403	95.9	2.32	0.08	0	0.03	0.08	0	0	0	3	1.54	98.41
404	Carbonates_404	49.89	39.74	0	0	0	0	0.31	0.31	0.31	3	9.8	90.56
405	Carbonates_405	49.12	40.68	0	0	0	0	0.17	0.17	0.17	3	9.77	90.31
406	Carbonates_406	52.87	40.37	0	0	0	0	0.04	0.04	0.04	3	6.5	93.36
407	Carbonates_407	54.18	39.03	0	0	0	0	0.22	0.22	0.22	3	6.41	93.87
408	Carbonates_408	86.87	12.23	0	0.02	0	0.04	0	0	0	2	0.68	99.16
409	Carbonates_409	67.22	20.57	0	0	0.09	0.14	0	0	0	2	11.73	88.02
410	Carbonates_410	85.77	13.31	0	0.02	0	0.01	0.03	0.03	0.03	2	0.71	99.2
411	Carbonates_411	88.85	10.4	0	0.03	0.01	0.04	0.17	0.17	0.17	3	0.44	99.84
412	Carbonates_412	88.89	10.26	0	0.03	0	0.06	0.19	0.19	0.19	3	0.41	99.81
413	Carbonates_413	92.06	7.24	0.03	0.04	0.03	0.05	0.11	0.11	0.11	3	0.29	99.78
414	Carbonates_414	91.85	7.45	0	0.03	0	0.06	0.14	0.14	0.14	3	0.32	99.81
415	Carbonates_415	87.57	11.45	0	0.03	0.02	0.06	0.17	0.17	0.17	3	0.62	99.64
416	Carbonates_416	87.29	11.71	0.04	0.03	0.03	0.04	0.15	0.15	0.15	3	0.61	99.59
417	Carbonates_417	86.97	12.14	0.01	0.02	0	0.04	0.08	0.08	0.08	3	0.66	99.42
418	Carbonates_418	87.33	11.7	0.02	0.02	0	0.02	0.13	0.13	0.13	3	0.68	99.48
419	Carbonates_419	84.65	14.59	0	0	0	0.05	0.2	0.2	0.2	3	0.45	99.89
420	Carbonates_420	66.98	20.77	0	0	0	0.13	0.23	0.23	0.23	2	11.69	88.57
421	Carbonates_421	84.44	14.83	0	0	0	0.03	0.2	0.2	0.2	3	0.45	99.9
422	Carbonates_422	90.2	9.23	0.01	0.04	0	0.09	0.06	0.06	0.06	3	0.32	99.75
423	Carbonates_423	90.4	9.05	0	0.02	0	0.04	0.09	0.09	0.09	3	0.34	99.78
424	Carbonates_424	88.79	9.72	0	0.03	0	0.05	0.15	0.15	0.15	3	1.21	99.04
425	Carbonates_425	88.92	9.57	0.02	0.01	0	0.03	0.15	0.15	0.15	3	1.21	99
426	Carbonates_426	88.3	10.36	0.04	0.04	0.02	0.04	0.12	0.12	0.12	3	0.97	99.16
427	Carbonates_427	88.18	10.48	0.01	0.06	0	0.06	0.17	0.17	0.17	3	0.95	99.3
428	Carbonates_428	68.3	30.16	0.52	0	0	0.01	0	0	0	3	1.01	98.99
429	Carbonates_429	68.33	30.15	0.53	0	0	0	0	0	0	3	0.99	99.01
430	Carbonates_430	89.25	10.26	0	0.03	0	0	0.09	0.09	0.09	2	0.28	99.81
431	Carbonates_431	75.61	22.09	0	0	0.04	0	0.04	0.04	0.04	2	2.15	97.86
432	Carbonates_432	67.73	20.14	0	0	0.05	0.08	0.11	0.11	0.11	2	11.69	88.33
433	Carbonates_433	89.58	9.86	0.05	0.02	0	0.05	0.03	0.03	0.03	2	0.3	99.65
434	Carbonates_434	73.12	26.32	0	0	0	0	0.26	0.26	0.26	2	0.3	100.22
435	Carbonates_435	73.13	26.34	0	0	0.04	0	0.13	0.13	0.13	2	0.31	99.9
436	Carbonates_436	45.93	53.1	0	0.02	0.06	0.03	0.34	0.34	0.34	2	0.47	100.16
437	Carbonates_437	46.26	53.04	0	0.04	0	0	0.16	0.16	0.16	2	0.46	99.82
438	Carbonates_438	72.87	23.76	0.15	0	0.04	0.16	0.07	0.07	0.07	2	2.89	97.19
439	Carbonates_439	72.97	23.56	0.07	0	0.04	0.1	0.09	0.09	0.09	2	3.07	97.01
440	Carbonates_440	71.59	24.81	0.03	0.01	0.07	0.19	0.2	0.2	0.2	2	3.04	97.3
441	Carbonates_441	73.83	19.4	0	0	0.55	0.37	0.65	0.65	0.65	2	5.04	96.1
442	Carbonates_442	73.82	19.43	0	0	0.51	0.33	0.58	0.58	0.58	2	5.16	95.83
443	Carbonates_443	65.74	28.76	0	0	0.33	0	0.37	0.37	0.37	2	4.65	95.94
444	Carbonates_444	64.86	29.51	0	0	0.32	0	0.55	0.55	0.55	2	4.65	96.34
445	Carbonates_445	73.97	21.93	1.41	0.03	0	0.28	0.15	0.15	0.15	2	1.74	98.07
446	Carbonates_446	74.04	21.64	1.44	0.06	0	0.27	0.26	0.26	0.26	2	1.77	98.23
447	Carbonates_447	70.1	18.42	0	0	0.06	0.21	0.03	0.03	0.03	2	11.03	88.88
448	Carbonates_448	68.01	28.87	0.4	0	0	0	0.09	0.09	0.09	2	2.56	97.55
449	Carbonates_449	68.44	28.45	0.39	0	0	0	0.19	0.19	0.19	2	2.52	97.85
450	Carbonates_450	51.87	42.15	0	0	0.25	0	0.66	0.66	0.66	2	4.88	96.25
451	Carbonates_451	51.78	42.03	0	0	0.25	0	0.89	0.89	0.89	2	4.91	96.73
452	Carbonates_452	69.03	19.53	0	0	0.04	0.2	0.07	0.07	0.07	2	11.05	89.01
453	Carbonates_453	47.45	50.61	0	0	0	0	1.46	1.46	1.46	2	0.48	102.44
454	Carbonates_454	48.39	49.96	0	0	0	0	1.17	1.17	1.17	2	0.48	101.86
455	Carbonates_455	69.81	18.97	0	0	0	0.15	0	0	0	2	10.84	88.93
456	Carbonates_456	89.43	10.31	0	0	0.03	0.04	0.15	0.15	0.15	3	0.04	100.26
457	Carbonates_457	99.18	0.53	0	0	0.04	0.06	0.1	0.1	0.1	3	0.01	100.11
458	Carbonates_458	84.78	14.14	0	0	0.05	0	0.13	0.13	0.13	2	0.86	99.36
459	Carbonates_459	86.02	12.8	0	0	0.02	0	0.18	0.18	0.18	2	0.87	99.38
460	Carbonates_460	66.83	30.19	0.74	1.18	0	0.16	0.42	0.42	0.42	2	0.47	100.36
461	Carbonates_461	66.44	30.48	0.73	1.14	0.03	0.18	0.49	0.49	0.49	2	0.52	100.47
462	Carbonates_462	66.79	32.48	0	0	0	0.05	0.25	0.25	0.25	2	0.4	100.07
463	Carbonates_463	71.26	14.86	0	0	0	0.11	0.2	0.2	0.2	2	13.55	86.83
464	Carbonates_464	66.91	32.33	0	0.03	0	0.04	0.18	0.18	0.18	2	0.42	99.85
465	Carbonates_465	68.58	30.02	0	0	0.01	0.04	0.21	0.21	0.21	2	1.07	99.28
466	Carbonates_466	68.95	29.71	0.04	0.04	0.02	0	0.13	0.13	0.13	2	1.09	99.15
467	Carbonates_467	68.53	30.2	0	0.02	0.06	0	0.09	0.09	0.09	2	1.11	99.08
468	Carbonates_468	53.44	39.93	0.41	0	0.08	0.42	0	0	0	3	5.49	94.28
469	Carbonates_469	53.78	39.3	0.47	0.02	0.07	0.48	0	0	0	3	5.7	94.12
470	Carbonates_470	48.9	42.26	0	0	0	0	0.26	0.26	0.26	3	7.99	91.94
471	Carbonates_471	48.3	42.76	0	0	0	0	0.18	0.18	0.18	3	8.21	91.6
472	Carbonates_472	70.57	15.62	0	0	0	0.1	0	0	0	2	13.68	86.29
473	Carbonates_473	52.94	40.29	0	0	0	0	0.08	0.08	0.08	3	6.06	93.47
474	Carbonates_474	53.06	40.14	0	0	0	0	0.06	0.06	0.06	3	6.36	93.38
475	Carbonates_475	31.51	63.31	2.63	1.05	0.04	0	0.47	0.47	0.47	3	0.44	99.95
476	Carbonates_476	31.5	63.26	2.57	1.08	0.07	0	0.44	0.44	0.44	3	0.42	99.8
477	Carbonates_477	72.59	13.69	0	0	0.02	0.14	0	0	0	2	13.52	86.44
478	Carbonates_478	79.32	20.36	0	0	0.07	0	0.1	0.1	0.1	2	0.12	100.05
479	Carbonates_479	78.88	20.64	0	0	0.11	0	0.28	0.28	0.28	2	0.06	100.47
480	Carbonates_480	79.01	20.72	0	0	0	0	0.18	0.18	0.18	2	0.07	100.27
481	Carbonates_481	75.36	22.61	0.16	0	0.04	0.17	0.02	0.02	0.02	2	1.59	98.4
482	Carbonates_482	77.54	20.29	0	0	0	0.09	0.06	0.06	0.06	2	1.86	98.1
483	Carbonates_483	89.72	9.91	0	0.02	0	0.07	0	0	0	2	0.11	99.72
484	Carbonates_484	89.24	10.44	0	0.03	0	0.06	0	0	0	2	0.14	99.77
485	Carbonates_485	89.99	9.71	0	0	0.03	0.04	0	0	0	2	0.08	99.77
486	Carbonates_486	67.14	32.32	0	0.02	0.03	0.06	0.17	0.17	0.17	2	0.23	100.08
487	Carbonates_487	67.41	32.13	0.01	0	0.03	0.06	0.12	0.12	0.12	2	0.23	100
488	Carbonates_488	78.06	19.84	0	0	0	0.1	0	0	0	2	1.77	98
489	Carbonates_489	87.17	12.04	0	0	0.02	0.15	0	0	0	2	0.54	99.38
490	Carbonates_490	87.96	11.23	0.03	0	0.03	0.13	0	0	0	2	0.54	99.38
491	Carbonates_491	86.38	13.13	0	0.01	0.09	0.1	0	0	0	2	0.26	99.71
492	Carbonates_492	85.91	13.62	0	0.02	0.05	0.15	0.01	0.01	0.01	2	0.23	99.78
493	Carbonates_493	81.67	17.78	0	0	0.02	0.25	0	0	0	3	0.22	99.72
494	Carbonates_494	81.32	18.13	0	0	0.11	0.18	0	0	0	3	0.23	99.74
495	Carbonates_495	62.97	35.85	0.07	0.04	0.08	0.12	0.18	0.18	0.18	2	0.67	99.67
496	Carbonates_496	63.03	35.97	0	0.01	0.05	0.09	0.09	0.09	0.09	2	0.72	99.42
497	Carbonates_497	87.5	11.63	0.01	0	0.05	0.07	0	0	0	2	0.64	99.26
498	Carbonates_498	87.92	11.34	0	0	0.03	0.09	0	0	0	2	0.57	99.38
499	Carbonates_499	78.18	19.73	0	0	0	0.06	0.05	0.05	0.05	2	1.79	98.12
500	Carbonates_500	88.95	9.83	0	0.02	0.13	0.15	0	0	0	2	0.91	99.08
501	Carbonates_501	89.64	9.18	0	0.04	0.08	0.14	0	0	0	2	0.91	99.08
502	Carbonates_502	90.19	8.14	0	0.05	0.18	0.2	0.02	0.02	0.02	2	1.16	98.82
503	Carbonates_503	89.65	8.74	0	0.02	0.18	0.2	0.05	0.05	0.05	2	1.17	98.94
504	Carbonates_504	85.13	14.09	0	0	0.09	0.09	0	0	0	2	0.49	99.4
505	Carbonates_505	85.3	13.89	0	0.04	0.1	0	0.07	0.07	0.07	2	0.53	99.54
506	Carbonates_506	88.05	11.2	0	0	0.15	0.03	0.08	0.08	0.08	2	0.46	99.67
507	Carbonates_507	87.69	11.58	0.03	0	0.09	0.08	0	0	0	2	0.44	99.47
508	Carbonates_508	83.58	15.3	0	0.02	0.07	0.07	0.1	0.1	0.1	2	0.84	99.34
509	Carbonates_509	83.02	15.92	0	0	0.03	0.14	0	0	0	2	0.87	99.11
510	Carbonates_510	73.32	20.12	0	0	0.09	0.04	0.09	0.09	0.09	2	6.31	93.84
511	Carbonates_511	87.17	12.4	0	0	0.04	0.06	0.02	0.02	0.02	2	0.17	99.73
512	Carbonates_512	86.22	13.4	0	0	0.05	0.05	0.07	0.07	0.07	2	0.14	99.93
513	Carbonates_513	80.59	19.23	0	0	0.05	0	0	0	0	2	0.1	99.87
514	Carbonates_514	79.18	20.49	0	0	0.02	0.03	0.11	0.11	0.11	2	0.12	100.05
515	Carbonates_515	73.76	19.59	0	0	0.04	0.06	0.14	0.14	0.14	2	6.42	93.87
516	Carbonates_516	5.98	88.49	0	0.18	0.07	0	1.34	1.34	1.34	3	2.62	98.74
517	Carbonates_517	5.24	88.8	0	0.3	0.13	0	1.32	1.32	1.32	3	2.69	98.43
518	Carbonates_518	49.05	42.65	0	0	0	0.52	0.09	0.09	0.09	3	7.45	92.49
519	Carbonates_519	49.37	42.21	0	0	0	0.6	0.04	0.04	0.04	3	7.54	92.3
520	Carbonates_520	54.48	39.19	0.02	0	0	0.15	0.09	0.09	0.09	3	5.84	94.11
521	Carbonates_521	54.78	39.16	0	0	0	0.16	0.09	0.09	0.09	3	5.63	94.37
522	Carbonates_522	72.92	20.45	0	0	0.03	0.09	0.06	0.06	0.06	2	6.43	93.67
523	Carbonates_523	79.39	18.35	0	0	0	0.07	0.04	0.04	0.04	2	2.1	97.93
524	Carbonates_524	89.77	7.21	0	0	0.05	0.01	0	0	0	3	2.93	97.04
525	Carbonates_525	89.79	7.21	0	0	0.07	0.02	0	0	0	3	2.91	97.09
526	Carbonates_526	78.56	19.02	0	0.02	0	0.13	0.07	0.07	0.07	2	2.16	97.94
527	Carbonates_527	78.18	19.27	0.04	0	0.01	0.19	0.09	0.09	0.09	2	2.17	97.96
528	Carbonates_528	86.36	10.96	0	0	0.07	0	0.84	0.84	0.84	3	1.37	99.91
529	Carbonates_529	85.76	11.57	0	0	0.06	0	0.85	0.85	0.85	3	1.35	99.94
530	Carbonates_530	77.62	11.73	0.11	0	0.13	0.18	0.11	0.11	0.11	2	10.04	90.1
531	Carbonates_531	75.62	22.39	0.09	0	0	0.11	0.14	0.14	0.14	2	1.6	98.63
532	Carbonates_532	78.46	10.77	0.06	0	0.16	0.14	0	0	0	2	10.34	89.59
533	Carbonates_533	43.12	54.72	0.11	0.03	0.25	0.01	0	0	0	3	1.66	98.24
534	Carbonates_534	43.57	54.41	0	0	0.25	0	0	0	0	3	1.68	98.23
535	Carbonates_535	78.55	10.76	0	0	0.2	0.15	0.11	0.11	0.11	2	10.14	89.99
536	Carbonates_536	77.14	21.2	0.01	0	0.08	0.09	0.06	0.06	0.06	2	1.4	98.7
537	Carbonates_537	78	20.28	0.05	0	0.03	0.13	0.1	0.1	0.1	2	1.37	98.79
538	Carbonates_538	78.29	20.12	0	0	0.07	0.11	0	0	0	2	1.36	98.59
539	Carbonates_539	15.81	25.95	0.44	0.06	0.04	0.03	0.22	0.22	0.22	3	57.02	42.99
540	Carbonates_540	15.76	26.31	0.46	0.09	0.02	0.04	0.21	0.21	0.21	3	56.78	43.31
541	Carbonates_541	21.99	17.34	0.31	0.1	0.07	0.08	0.12	0.12	0.12	3	59.91	40.25
542	Carbonates_542	22.28	17.26	0.34	0.09	0.06	0.06	0.08	0.08	0.08	3	59.77	40.33
543	Carbonates_543	80.94	17.38	0.08	0.03	0	0.12	0.13	0.13	0.13	2	1.27	98.94
544	Carbonates_544	18.24	18.79	0.4	0.06	0	0.02	0.29	0.29	0.29	3	62.08	38.38
545	Carbonates_545	16.04	18.83	0.39	0.07	0	0.04	0.3	0.3	0.3	3	64.12	36.27
546	Carbonates_546	17.45	21.85	0	0.03	0	0.02	0.12	0.12	0.12	3	60.47	39.71
547	Carbonates_547	17.34	21.88	0	0.03	0	0	0.17	0.17	0.17	3	60.54	39.76
548	Carbonates_548	19.85	19.79	0.51	0.05	0	0	0.26	0.26	0.26	3	59.46	40.98
549	Carbonates_549	19.59	20.25	0.54	0.05	0	0	0.36	0.36	0.36	3	59.14	41.51
550	Carbonates_550	18.22	22.89	0	0.03	0	0.12	0.14	0.14	0.14	3	58.42	41.68
551	Carbonates_551	18.18	22.88	0	0.03	0.02	0.12	0.11	0.11	0.11	3	58.52	41.56
552	Carbonates_552	80.76	17.74	0.04	0.02	0	0.1	0.02	0.02	0.02	2	1.26	98.72
553	Carbonates_553	15.25	26.5	0.4	0.05	0.02	0.02	0.19	0.19	0.19	3	57.48	42.81
554	Carbonates_554	14.69	27.2	0.31	0.08	0	0	0.24	0.24	0.24	3	57.39	43
555	Carbonates_555	23.3	18.02	0.88	0.14	0	0.04	0.15	0.15	0.15	3	57.15	42.83
556	Carbonates_556	22.84	18.41	0.93	0.15	0	0.02	0.12	0.12	0.12	3	57.18	42.71
557	Carbonates_557	18.42	27.42	0.16	0.03	0.02	0	0.21	0.21	0.21	3	53.65	46.68
558	Carbonates_558	18.11	27.71	0.22	0.02	0	0	0.16	0.16	0.16	3	53.64	46.54
559	Carbonates_559	22.13	21.12	0	0	0.1	0	0.03	0.03	0.03	3	56.41	43.44
560	Carbonates_560	21.98	21.36	0	0	0.07	0	0	0	0	3	56.42	43.41
561	Carbonates_561	80.67	17.7	0.09	0	0	0.09	0.07	0.07	0.07	2	1.32	98.76
562	Carbonates_562	24.43	16.69	0.24	0.03	0	0.01	0.14	0.14	0.14	3	58.23	41.82
563	Carbonates_563	24.01	17.05	0.21	0.02	0	0	0.12	0.12	0.12	3	58.42	41.65
564	Carbonates_564	82.54	13.81	0.04	0	0.03	0.15	0	0	0	2	3.43	96.57
565	Carbonates_565	21.65	17.71	0	0	0.03	0	0.05	0.05	0.05	3	60.57	39.54
566	Carbonates_566	21.58	17.81	0	0	0	0	0.09	0.09	0.09	3	60.52	39.66
567	Carbonates_567	25.15	17.55	0	0	0	0	0	0	0	3	57.28	42.7
568	Carbonates_568	24.69	17.92	0	0.02	0	0.02	0	0	0	3	57.32	42.65
569	Carbonates_569	82.51	13.71	0.07	0	0.07	0.09	0	0	0	2	3.52	96.45
570	Carbonates_570	18.31	24.41	0.14	0.01	0	0	0.16	0.16	0.16	3	56.92	43.35
571	Carbonates_571	18.29	24.61	0.16	0.02	0.03	0	0.14	0.14	0.14	3	56.73	43.53
572	Carbonates_572	22.22	18.67	0.19	0.07	0	0	0	0	0	3	58.85	41.15
573	Carbonates_573	22.64	18.51	0.15	0.06	0	0	0	0	0	3	58.61	41.36
574	Carbonates_574	75.34	22.73	0.1	0	0.06	0.14	0	0	0	2	1.61	98.37
575	Carbonates_575	83.78	12.5	0.11	0	0.07	0.08	0	0	0	2	3.43	96.54
576	Carbonates_576	22.06	21.6	0.1	0.02	0.02	0	0.15	0.15	0.15	3	55.45	44.25
577	Carbonates_577	21.84	21.74	0.14	0.04	0.07	0	0.2	0.2	0.2	3	55.49	44.43
578	Carbonates_578	74.06	21.91	0	0.02	0	0.05	0.19	0.19	0.19	2	3.74	96.61
579	Carbonates_579	17.84	23.57	0.1	0.04	0.06	0	0.1	0.1	0.1	3	58.19	41.91
580	Carbonates_580	17.6	23.7	0	0.07	0.04	0	0.18	0.18	0.18	3	58.31	41.95
581	Carbonates_581	14.31	26.62	0.09	0.06	0.05	0	0.18	0.18	0.18	3	58.62	41.67
582	Carbonates_582	14.08	26.87	0	0.06	0.04	0	0.22	0.22	0.22	3	58.68	41.71
583	Carbonates_583	18.49	25.08	0.25	0.07	0.03	0	0.26	0.26	0.26	3	55.65	44.7
584	Carbonates_584	18.39	25.09	0.17	0.07	0.04	0	0.27	0.27	0.27	3	55.76	44.57
585	Carbonates_585	11.93	28.26	0	0.08	0.04	0	0.11	0.11	0.11	3	59.47	40.64
586	Carbonates_586	11.74	28.5	0	0.06	0.05	0	0.05	0.05	0.05	3	59.52	40.5
587	Carbonates_587	19.7	22.97	0	0.05	0.02	0.06	0.06	0.06	0.06	3	57.02	42.98
588	Carbonates_588	20.11	22.65	0.02	0.05	0.02	0	0.08	0.08	0.08	3	56.92	43.09
589	Carbonates_589	73.5	22.28	0.06	0	0.06	0.08	0.25	0.25	0.25	2	3.72	96.73
590	Carbonates_590	18.96	22.81	0	0.04	0.05	0	0.06	0.06	0.06	3	57.87	42.04
591	Carbonates_591	19.06	22.51	0	0.08	0.04	0.02	0.12	0.12	0.12	3	58.06	42.07
592	Carbonates_592	16.72	26.79	0.23	0.05	0.02	0	0.17	0.17	0.17	3	55.88	44.32
593	Carbonates_593	16.19	27.25	0.19	0.04	0.04	0	0.18	0.18	0.18	3	55.95	44.25
594	Carbonates_594	22.45	20.03	0.03	0.06	0	0	0	0	0	3	57.28	42.57
595	Carbonates_595	22.28	20.14	0.09	0.05	0.02	0	0	0	0	3	57.32	42.58
596	Carbonates_596	16.25	24.83	1.19	0.18	0	0.02	0.27	0.27	0.27	3	57.14	43.28
597	Carbonates_597	16.72	24.48	1.22	0.15	0	0	0.14	0.14	0.14	3	57.15	42.99
598	Carbonates_598	20.25	23.63	0.19	0.03	0.01	0.06	0.22	0.22	0.22	3	55.39	44.83
599	Carbonates_599	20.53	23.46	0.16	0.06	0	0.08	0.1	0.1	0.1	3	55.51	44.59
600	Carbonates_600	74.28	21.65	0.1	0	0.03	0.06	0.11	0.11	0.11	2	3.76	96.45
601	Carbonates_601	14.07	27.96	0.2	0.05	0.04	0.05	0.11	0.11	0.11	3	57.41	42.7
602	Carbonates_602	13.78	28.21	0.2	0.06	0.03	0.06	0.12	0.12	0.12	3	57.42	42.7
603	Carbonates_603	24.77	20.83	0.91	0.12	0.01	0.07	0.11	0.11	0.11	3	53.13	47.04
604	Carbonates_604	24.67	21	0.96	0.11	0.03	0.04	0.15	0.15	0.15	3	53	47.26
605	Carbonates_605	24.13	17.57	0.81	0.12	0.02	0.04	0.23	0.23	0.23	3	57.04	43.38
606	Carbonates_606	24.36	17.55	0.81	0.12	0	0.04	0.22	0.22	0.22	3	56.83	43.54
607	Carbonates_607	20.54	16.15	0.31	0.02	0.13	0.19	0.22	0.22	0.22	3	62.35	38
608	Carbonates_608	20.53	16.14	0.35	0	0.06	0.23	0.22	0.22	0.22	3	62.36	37.97
609	Carbonates_609	78.3	21.04	0	0	0	0.03	0.14	0.14	0.14	2	0.46	99.79
610	Carbonates_610	26.47	21.84	0.61	0.13	0	0.05	0.1	0.1	0.1	3	50.6	49.4
611	Carbonates_611	26.73	21.93	0.67	0.13	0	0	0.11	0.11	0.11	3	50.28	49.79
612	Carbonates_612	27.81	16.55	0.96	0.15	0	0.14	0.13	0.13	0.13	3	54.18	46
613	Carbonates_613	27.61	16.6	0.96	0.14	0.01	0.17	0	0	0	3	54.42	45.49
614	Carbonates_614	18.18	29.03	0	0	0.07	0	0.31	0.31	0.31	3	52.22	48.21
615	Carbonates_615	18.47	28.62	0.05	0	0.09	0	0.28	0.28	0.28	3	52.27	48.07
616	Carbonates_616	78.67	20.54	0.08	0.02	0.03	0.06	0.06	0.06	0.06	2	0.5	99.58
617	Carbonates_617	23.34	21.34	0.12	0.02	0.01	0	0.2	0.2	0.2	3	54.95	45.43
618	Carbonates_618	23.02	21.71	0.11	0.02	0	0	0.19	0.19	0.19	3	54.92	45.43
619	Carbonates_619	20.94	22.08	0.09	0.06	0.04	0	0.19	0.19	0.19	3	56.24	43.78
620	Carbonates_620	21.04	22.01	0.16	0.03	0	0	0.12	0.12	0.12	3	56.32	43.6
621	Carbonates_621	27.29	14.66	0	0	0	0.03	0.08	0.08	0.08	3	57.81	42.22
622	Carbonates_622	27.18	14.82	0	0	0	0	0.13	0.13	0.13	3	57.69	42.39
623	Carbonates_623	15.13	27.99	0.19	0	0	0	0.27	0.27	0.27	3	56.24	44.12
624	Carbonates_624	14.76	28.44	0.17	0.04	0.02	0	0.25	0.25	0.25	3	56.23	44.18
625	Carbonates_625	78.74	20.53	0	0	0.03	0.02	0.11	0.11	0.11	2	0.5	99.65
626	Carbonates_626	25.2	17	0.19	0.03	0	0.02	0.12	0.12	0.12	3	57.06	42.8
627	Carbonates_627	25.04	17.2	0.17	0.03	0	0.02	0.15	0.15	0.15	3	56.88	42.91
628	Carbonates_628	18.02	22.42	0.27	0	0.01	0	0.33	0.33	0.33	3	58.82	41.71
629	Carbonates_629	18.18	22.54	0.17	0	0	0	0.3	0.3	0.3	3	58.7	41.79
630	Carbonates_630	22.33	20	0	0	0.08	0.01	0.15	0.15	0.15	3	57.37	42.87
631	Carbonates_631	22.6	19.77	0.08	0	0.1	0.04	0.21	0.21	0.21	3	57.06	43.22
632	Carbonates_632	28.22	20.57	0.17	0.04	0	0	0.08	0.08	0.08	3	50.88	49.24
633	Carbonates_633	28.23	20.74	0.18	0.03	0	0	0.08	0.08	0.08	3	50.68	49.42
634	Carbonates_634	81.63	17.3	0	0	0.06	0.13	0.07	0.07	0.07	2	0.81	99.33
635	Carbonates_635	25.42	18.64	0	0.08	0.03	0.06	0.05	0.05	0.05	3	55.56	44.38
636	Carbonates_636	25.68	18.39	0	0.08	0	0.07	0.15	0.15	0.15	3	55.45	44.67
637	Carbonates_637	20.66	20.97	0.02	0.05	0	0.01	0	0	0	3	58.2	41.71
638	Carbonates_638	21.23	20.38	0.02	0.05	0	0	0	0	0	3	58.24	41.68
639	Carbonates_639	24.87	15.9	0.11	0.03	0	0	0.17	0.17	0.17	3	58.89	41.42
640	Carbonates_640	25.51	16.25	0.07	0.03	0	0	0.14	0.14	0.14	3	58	42.28
641	Carbonates_641	81.65	17.3	0.05	0	0.02	0.08	0.02	0.02	0.02	2	0.82	99.16
642	Carbonates_642	16.56	25.21	0.63	0.04	0	0	0.16	0.16	0.16	3	57.33	42.92
643	Carbonates_643	16.41	24.98	0.62	0.03	0	0.04	0.3	0.3	0.3	3	57.5	42.98
644	Carbonates_644	20.85	19.06	0.17	0.04	0.01	0.22	0.21	0.21	0.21	3	59.27	40.98
645	Carbonates_645	21.1	18.66	0.17	0.05	0	0.2	0.33	0.33	0.33	3	59.41	41.17
646	Carbonates_646	22.09	20.28	0.05	0.06	0.06	0.05	0.17	0.17	0.17	3	57.17	43.1
647	Carbonates_647	22.36	19.66	0	0.06	0.03	0.09	0.32	0.32	0.32	3	57.43	43.16
648	Carbonates_648	19.65	21.6	0.42	0.08	0	0.02	0.16	0.16	0.16	3	58	42.25
649	Carbonates_649	19.21	21.8	0.44	0.07	0	0.03	0.21	0.21	0.21	3	58.18	42.18
650	Carbonates_650	22.82	20.23	0.07	0.04	0.02	0.08	0.2	0.2	0.2	3	56.44	43.86
651	Carbonates_651	22.87	20.41	0.07	0.04	0	0.05	0.26	0.26	0.26	3	56.25	44.22
652	Carbonates_652	81.27	17.66	0.07	0	0	0.09	0.03	0.03	0.03	2	0.81	99.18
653	Carbonates_653	16.15	20.73	0.45	0.07	0	0.05	0.2	0.2	0.2	3	62.27	38.05
654	Carbonates_654	15.81	20.93	0.43	0.04	0.02	0.05	0.11	0.11	0.11	3	62.52	37.61
655	Carbonates_655	21.34	18.46	0.01	0.06	0	0.04	0.21	0.21	0.21	3	59.81	40.54
656	Carbonates_656	21.07	18.87	0.08	0.03	0	0.04	0.2	0.2	0.2	3	59.65	40.69
657	Carbonates_657	13.95	30.03	0.2	0.08	0.1	0	0.2	0.2	0.2	3	55.29	44.96
658	Carbonates_658	13.98	29.94	0.23	0.05	0.08	0.02	0.23	0.23	0.23	3	55.41	44.99
659	Carbonates_659	25.93	15.77	0.9	0.15	0	0	0.11	0.11	0.11	3	56.8	43.08
660	Carbonates_660	25.61	16.15	0.84	0.18	0	0.01	0.15	0.15	0.15	3	56.66	43.24
661	Carbonates_661	17.57	23.21	0.13	0	0.11	0.01	0.24	0.24	0.24	3	58.64	41.75
662	Carbonates_662	17.5	23.17	0.1	0	0.13	0.01	0.21	0.21	0.21	3	58.79	41.54
663	Carbonates_663	73.4	21.59	0.03	0	0.06	0.11	0.08	0.08	0.08	2	4.7	95.43
664	Carbonates_664	79.09	19.67	0.09	0	0.05	0.05	0.11	0.11	0.11	2	0.85	99.28
665	Carbonates_665	19.29	16.78	1.19	0.19	0	0	0.17	0.17	0.17	3	62.06	37.96
666	Carbonates_666	19.41	16.67	1.12	0.19	0	0	0	0	0	3	62.32	37.39
667	Carbonates_667	16.19	24.35	0.08	0.03	0.08	0.05	0.26	0.26	0.26	3	58.84	41.56
668	Carbonates_668	16.55	23.93	0	0.04	0.1	0.03	0.27	0.27	0.27	3	58.96	41.46
669	Carbonates_669	24.81	16.68	0.05	0.07	0	0.05	0.3	0.3	0.3	3	57.91	42.56
670	Carbonates_670	24.46	17.77	0.08	0.05	0	0.01	0.32	0.32	0.32	3	57.18	43.33
671	Carbonates_671	26.7	20.11	0.49	0.07	0	0	0.16	0.16	0.16	3	52.37	47.85
672	Carbonates_672	26.55	20.19	0.48	0.08	0	0.04	0.14	0.14	0.14	3	52.41	47.76
673	Carbonates_673	78.85	20.09	0.04	0	0.03	0.07	0.06	0.06	0.06	2	0.8	99.26
674	Carbonates_674	19.27	20.95	0.15	0	0.04	0	0.25	0.25	0.25	3	59.27	41.16
675	Carbonates_675	19.25	20.94	0.17	0.01	0.04	0.04	0.21	0.21	0.21	3	59.18	41.08
676	Carbonates_676	23.69	20.78	0.23	0.1	0.07	0.04	0.17	0.17	0.17	3	54.88	45.42
677	Carbonates_677	23.77	20.62	0.27	0.08	0.08	0.02	0.18	0.18	0.18	3	54.94	45.38
678	Carbonates_678	13.24	27.21	0.36	0.07	0.04	0	0.1	0.1	0.1	3	58.89	41.22
679	Carbonates_679	13.47	27.28	0.37	0.04	0.04	0	0.15	0.15	0.15	3	58.58	41.65
680	Carbonates_680	13.18	29.17	0.36	0.09	0.01	0.05	0.27	0.27	0.27	3	56.73	43.67
681	Carbonates_681	13.6	28.73	0.36	0.06	0.04	0.02	0.16	0.16	0.16	3	56.85	43.29
682	Carbonates_682	14.65	27.42	0.41	0.09	0	0	0.02	0.02	0.02	3	57.29	42.63
683	Carbonates_683	14.99	27.09	0.4	0.08	0	0	0.04	0.04	0.04	3	57.31	42.68
684	Carbonates_684	79.26	19.66	0	0.01	0.04	0.06	0.09	0.09	0.09	2	0.83	99.3
685	Carbonates_685	12.29	33.21	0.22	0.01	0.14	0	0.18	0.18	0.18	3	53.66	46.41
686	Carbonates_686	12.73	33.05	0.29	0.02	0.12	0	0.36	0.36	0.36	3	53.34	47.29
687	Carbonates_687	21	23.61	0.16	0.02	0.02	0	0.13	0.13	0.13	3	54.57	45.2
688	Carbonates_688	20.37	24.39	0.12	0.05	0.03	0	0.03	0.03	0.03	3	54.59	45.05
689	Carbonates_689	86.69	12.42	0	0	0.06	0.05	0	0	0	2	0.69	99.22
690	Carbonates_690	12.6	34.89	0.15	0.06	0.1	0	0.3	0.3	0.3	3	51.77	48.7
691	Carbonates_691	12.91	34.23	0.09	0.04	0.08	0	0.29	0.29	0.29	3	52.21	48.22
692	Carbonates_692	19.73	23.03	0.27	0.05	0	0	0.04	0.04	0.04	3	56.61	43.2
693	Carbonates_693	20.1	22.35	0.3	0.07	0	0	0.08	0.08	0.08	3	56.89	43.06
694	Carbonates_694	15.23	25.83	0.3	0.09	0.03	0	0.11	0.11	0.11	3	58.21	41.81
695	Carbonates_695	15.23	25.96	0.23	0.11	0	0	0.03	0.03	0.03	3	58.16	41.62
696	Carbonates_696	86.55	12.61	0.02	0.02	0.03	0.02	0	0	0	2	0.7	99.25
697	Carbonates_697	14.64	28.38	0.17	0.08	0.03	0.02	0.04	0.04	0.04	3	56.59	43.44
698	Carbonates_698	14.86	27.86	0.21	0.1	0.04	0.02	0.22	0.22	0.22	3	56.65	43.75
699	Carbonates_699	17.33	27.13	1.3	0.17	0	0.02	0.18	0.18	0.18	3	53.79	46.49
700	Carbonates_700	17.44	26.7	1.28	0.17	0	0	0.2	0.2	0.2	3	54.09	46.19
701	Carbonates_701	22.12	16.63	0.24	0.06	0.08	0.02	0.27	0.27	0.27	3	60.5	39.96
702	Carbonates_702	22.21	16.67	0.27	0.06	0.1	0	0.2	0.2	0.2	3	60.42	39.91
703	Carbonates_703	86.25	12.88	0.02	0	0.04	0.05	0	0	0	2	0.68	99.24
704	Carbonates_704	18.49	25.08	1.34	0.19	0.01	0	0	0	0	3	54.71	45.11
705	Carbonates_705	18.13	25.43	1.32	0.2	0	0.01	0.01	0.01	0.01	3	54.64	45.12
706	Carbonates_706	17.97	25.6	1.16	0.13	0	0	0.02	0.02	0.02	3	54.98	44.92
707	Carbonates_707	18	25.69	1.13	0.11	0	0	0.04	0.04	0.04	3	54.9	45.05
708	Carbonates_708	13.64	28.19	0.63	0.09	0.07	0.02	0.17	0.17	0.17	3	57.09	43.15
709	Carbonates_709	13.99	27.7	0.66	0.11	0.08	0	0.11	0.11	0.11	3	57.27	42.87
710	Carbonates_710	23.53	20.79	0.29	0.03	0.05	0.24	0.12	0.12	0.12	3	54.84	45.29
711	Carbonates_711	23.1	21.01	0.29	0.03	0.08	0.17	0.21	0.21	0.21	3	55	45.31
712	Carbonates_712	18.91	25.53	0.8	0.14	0	0	0.17	0.17	0.17	3	54.37	45.89
713	Carbonates_713	19.3	24.89	0.82	0.12	0	0	0.29	0.29	0.29	3	54.47	46
714	Carbonates_714	71.1	24.38	0	0.02	0.03	0.07	0.17	0.17	0.17	2	4.2	96.11
715	Carbonates_715	12.83	27.03	0.72	0.11	0.05	0.05	0.08	0.08	0.08	3	58.7	41.03
716	Carbonates_716	12.65	27.41	0.71	0.12	0.06	0.01	0.16	0.16	0.16	3	58.45	41.44
717	Carbonates_717	23.48	20.57	0.18	0.03	0	0.06	0.18	0.18	0.18	3	55.41	44.86
718	Carbonates_718	23.79	20.21	0.13	0.04	0	0.06	0.24	0.24	0.24	3	55.44	44.95
719	Carbonates_719	16.24	22.98	0.9	0.12	0	0	0.23	0.23	0.23	3	59.42	40.93
720	Carbonates_720	16.39	22.6	0.98	0.1	0	0	0.14	0.14	0.14	3	59.65	40.49
721	Carbonates_721	14.27	31.36	0.4	0.06	0	0	0.17	0.17	0.17	3	53.61	46.6
722	Carbonates_722	14.56	30.84	0.42	0.06	0	0	0.25	0.25	0.25	3	53.74	46.63
723	Carbonates_723	71.33	24.28	0.03	0	0.05	0.06	0.05	0.05	0.05	2	4.19	95.9
724	Carbonates_724	22.65	20.26	0	0	0.11	0	0.05	0.05	0.05	3	56.77	43.17
725	Carbonates_725	22.29	20.88	0	0	0.08	0	0.02	0.02	0.02	3	56.58	43.31
726	Carbonates_726	15.5	28.74	0	0.04	0.04	0	0.05	0.05	0.05	3	55.6	44.47
727	Carbonates_727	15.05	29.22	0	0.02	0.05	0.02	0.16	0.16	0.16	3	55.44	44.84
728	Carbonates_728	16.25	26.39	0.16	0	0.04	0	0.27	0.27	0.27	3	56.43	43.65
729	Carbonates_729	15.68	27.02	0.16	0	0.02	0	0.24	0.24	0.24	3	56.35	43.6
730	Carbonates_730	21.36	25.06	0	0	0.08	0.08	0.12	0.12	0.12	3	53.23	46.94
731	Carbonates_731	21.49	24.99	0	0	0.12	0.05	0.01	0.01	0.01	3	53.27	46.68
732	Carbonates_732	15.25	25.99	0.32	0.02	0	0	0.1	0.1	0.1	3	58.24	41.88
733	Carbonates_733	15.32	26.23	0.33	0.03	0	0	0.21	0.21	0.21	3	57.83	42.54
734	Carbonates_734	70.9	24.5	0	0.03	0.05	0.04	0.15	0.15	0.15	2	4.31	95.97
735	Carbonates_735	13.22	29.92	0.41	0.08	0.05	0	0.26	0.26	0.26	3	55.75	44.46
736	Carbonates_736	14.07	28.86	0.38	0.06	0.02	0	0.24	0.24	0.24	3	56.01	44.11
737	Carbonates_737	22.7	19.93	0	0	0.19	0.01	0.07	0.07	0.07	3	56.91	43.04
738	Carbonates_738	22.8	20.05	0	0	0.18	0	0	0	0	3	56.91	43.03
739	Carbonates_739	15.98	23.26	0.09	0.02	0	0	0.15	0.15	0.15	3	60.42	39.8
740	Carbonates_740	13.86	32.43	0.45	0.09	0.02	0	0.16	0.16	0.16	3	52.9	47.33
741	Carbonates_741	14.06	32.19	0.47	0.1	0.05	0	0.21	0.21	0.21	3	52.76	47.5
742	Carbonates_742	81.91	15.25	0	0.01	0.04	0.08	0	0	0	2	2.69	97.29
743	Carbonates_743	11.06	32.76	0.21	0.02	0.04	0	0.24	0.24	0.24	3	55.13	44.81
744	Carbonates_744	11.04	32.66	0.2	0.03	0.06	0	0.24	0.24	0.24	3	55.39	44.71
745	Carbonates_745	13.59	31.31	0.12	0.05	0	0	0.2	0.2	0.2	3	54.64	45.67
746	Carbonates_746	13.78	30.82	0.17	0.07	0.02	0	0.23	0.23	0.23	3	54.83	45.55
747	Carbonates_747	36.02	31.73	14.23	0.45	0	0	0	0	0	3	3.52	82.43
748	Carbonates_748	73.79	21.28	0	0	0	0.04	0.11	0.11	0.11	2	4.72	95.44
749	Carbonates_749	81.8	15.44	0.04	0	0.06	0.03	0	0	0	2	2.59	97.37
750	Carbonates_750	15.98	26.86	0.06	0.02	0.02	0	0.11	0.11	0.11	3	56.89	43.27
751	Carbonates_751	15.77	26.94	0.04	0.01	0.02	0	0.17	0.17	0.17	3	56.99	43.29
752	Carbonates_752	18.46	23.78	0.43	0.13	0.02	0	0.1	0.1	0.1	3	56.74	43.12
753	Carbonates_753	18.29	24.14	0.46	0.11	0.03	0	0.12	0.12	0.12	3	56.57	43.39
754	Carbonates_754	19.29	24.1	0.21	0.03	0.07	0.06	0.3	0.3	0.3	3	55.72	44.66
755	Carbonates_755	19.68	23.73	0.15	0.03	0.06	0.04	0.28	0.28	0.28	3	55.94	44.53
756	Carbonates_756	11.85	25.31	0.52	0.11	0.01	0	0.23	0.23	0.23	3	61.49	38.49
757	Carbonates_757	11.96	25.19	0.56	0.1	0.02	0	0.24	0.24	0.24	3	61.55	38.55
758	Carbonates_758	82.26	15.04	0	0	0.07	0.03	0	0	0	2	2.6	97.4
759	Carbonates_759	18.84	20.57	0.3	0.02	0.03	0.03	0.21	0.21	0.21	3	59.82	40.42
760	Carbonates_760	19.1	20.37	0.29	0.03	0.05	0.03	0.27	0.27	0.27	3	59.66	40.68
761	Carbonates_761	14.98	26.33	0.34	0.1	0.06	0	0.2	0.2	0.2	3	57.8	42.41
762	Carbonates_762	14.91	26.4	0.37	0.07	0.05	0	0.14	0.14	0.14	3	57.83	42.22
763	Carbonates_763	16.06	29.06	0.34	0.07	0.11	0	0.32	0.32	0.32	3	53.93	46.6
764	Carbonates_764	15.17	29.71	0.31	0.07	0.13	0	0.28	0.28	0.28	3	54.15	46.23
765	Carbonates_765	85.13	11.58	0.09	0.01	0.02	0.12	0	0	0	2	2.99	96.95
766	Carbonates_766	17.73	24.06	0.2	0.04	0.07	0.07	0.25	0.25	0.25	3	57.5	42.92
767	Carbonates_767	18.05	23.73	0.16	0.06	0.08	0.06	0.22	0.22	0.22	3	57.56	42.8
768	Carbonates_768	15.85	26.71	0.55	0.1	0.03	0	0.15	0.15	0.15	3	56.3	43.69
769	Carbonates_769	15.78	26.87	0.47	0.1	0.04	0.02	0.1	0.1	0.1	3	56.45	43.58
770	Carbonates_770	17.81	19.75	0.19	0.03	0	0.02	0.38	0.38	0.38	3	61.6	38.94
771	Carbonates_771	20.85	18.41	0.22	0.09	0	0.09	0.31	0.31	0.31	3	59.94	40.59
772	Carbonates_772	20.83	18.42	0.16	0.09	0	0.03	0.25	0.25	0.25	3	60.14	40.28
773	Carbonates_773	25.85	17.46	0.31	0.1	0.08	0.03	0.14	0.14	0.14	3	55.96	44.25
774	Carbonates_774	25.74	17.42	0.36	0.09	0.09	0.02	0.14	0.14	0.14	3	56.08	44.14
775	Carbonates_775	84.33	12.38	0.09	0	0.04	0.11	0.02	0.02	0.02	2	3	97.01
776	Carbonates_776	74.93	24.01	0	0.01	0.05	0.05	0.04	0.04	0.04	3	0.28	99.17
777	Carbonates_777	75.53	23.5	0	0	0.03	0.07	0.08	0.08	0.08	3	0.29	99.37
778	Carbonates_778	81.68	17.66	0	0	0.17	0	0.04	0.04	0.04	3	0.15	99.63
779	Carbonates_779	81.28	18.13	0	0	0.14	0	0.04	0.04	0.04	3	0.13	99.67
780	Carbonates_780	82.6	16.61	0	0	0.2	0	0.02	0.02	0.02	3	0.36	99.47
781	Carbonates_781	82.75	16.39	0	0	0.18	0	0	0	0	3	0.38	99.32
782	Carbonates_782	67.94	30.32	0	0	0.01	0.15	0.05	0.05	0.05	3	0.2	98.57
783	Carbonates_783	85.64	10.99	0.18	0	0.05	0.13	0	0	0	2	2.98	96.99
784	Carbonates_784	67.13	31.34	0	0	0.05	0.07	0	0	0	3	0.22	98.59
785	Carbonates_785	59.35	38.16	0	0	0.54	0.29	0.26	0.26	0.26	3	1.28	99.12
786	Carbonates_786	59.35	38.31	0	0	0.51	0.27	0.1	0.1	0.1	3	1.3	98.74
787	Carbonates_787	58.68	39	0	0	0.45	0.38	0	0	0	3	1.27	98.51
788	Carbonates_788	58.93	38.88	0	0	0.52	0.21	0.03	0.03	0.03	3	1.24	98.63
789	Carbonates_789	72.77	25.09	0.05	0	0.16	0.26	0.22	0.22	0.22	3	1.01	98.99
790	Carbonates_790	71.25	26.68	0.03	0	0.16	0.21	0.2	0.2	0.2	3	0.93	98.93
791	Carbonates_791	79.87	19.06	0	0	0.19	0.12	0.04	0.04	0.04	3	0.7	99.36
792	Carbonates_792	79.52	19.46	0	0	0.19	0.15	0	0	0	3	0.66	99.32
793	Carbonates_793	75.05	23.77	0	0	0.18	0.11	0.11	0.11	0.11	3	0.73	99.44
794	Carbonates_794	74.76	24.28	0	0.03	0.03	0.07	0.08	0.08	0.08	2	0.63	99.41
795	Carbonates_795	74.9	24.01	0	0	0.13	0.17	0.07	0.07	0.07	3	0.72	99.42
796	Carbonates_796	80.42	16.93	0	0.04	0.32	0.32	0.04	0.04	0.04	3	1.58	98.15
797	Carbonates_797	80.76	16.57	0.02	0.05	0.29	0.36	0.11	0.11	0.11	3	1.53	98.38
798	Carbonates_798	80.18	17.2	0	0.04	0.35	0.32	0.1	0.1	0.1	3	1.56	98.39
799	Carbonates_799	80.81	16.59	0	0	0.35	0.36	0.16	0.16	0.16	3	1.59	98.59
800	Carbonates_800	83.08	14.86	0	0.05	0.29	0.21	0.14	0.14	0.14	3	1.19	98.91
801	Carbonates_801	82.87	15.1	0	0.04	0.23	0.25	0.08	0.08	0.08	3	1.19	98.73
802	Carbonates_802	82.83	15.15	0	0.03	0.23	0.24	0.06	0.06	0.06	3	1.18	98.66
803	Carbonates_803	82.74	15.07	0	0.05	0.28	0.2	0.12	0.12	0.12	3	1.2	98.7
804	Carbonates_804	80.26	18.09	0	0.07	0.24	0.12	0.14	0.14	0.14	3	0.89	99.2
805	Carbonates_805	74.83	24.27	0.05	0	0.03	0.03	0.07	0.07	0.07	2	0.66	99.42
806	Carbonates_806	79.84	18.5	0	0.03	0.2	0.15	0.2	0.2	0.2	3	0.91	99.32
807	Carbonates_807	80.98	17.49	0	0.03	0.22	0.2	0.07	0.07	0.07	3	0.84	99.13
808	Carbonates_808	80.18	18.14	0	0.07	0.19	0.22	0.14	0.14	0.14	3	0.83	99.22
809	Carbonates_809	82.47	16.39	0	0.01	0.04	0.08	0.09	0.09	0.09	3	0.61	99.26
810	Carbonates_810	82.82	16.31	0	0.02	0.04	0.05	0.1	0.1	0.1	3	0.38	99.54
811	Carbonates_811	80.78	16.13	0	0	0	0.05	0.39	0.39	0.39	3	0.93	98.13
812	Carbonates_812	81.02	15.67	0	0	0	0.07	0.36	0.36	0.36	3	0.99	97.84
813	Carbonates_813	80.4	17.13	0	0	0.36	0.04	0	0	0	3	1.25	97.93
814	Carbonates_814	80.52	17.1	0	0	0.4	0.07	0	0	0	3	1.16	98.09
815	Carbonates_815	80.24	17.49	0	0	0.32	0.08	0.1	0.1	0.1	3	1.05	98.43
816	Carbonates_816	75.06	24.04	0	0.03	0.02	0.02	0.11	0.11	0.11	2	0.68	99.5
817	Carbonates_817	80.49	17.33	0	0	0.31	0.03	0.01	0.01	0.01	3	1.08	98.19
818	Carbonates_818	87.39	11.84	0	0.01	0.06	0.03	0.05	0.05	0.05	3	0.4	99.48
819	Carbonates_819	87.69	11.31	0	0.01	0.11	0.06	0.15	0.15	0.15	3	0.45	99.63
820	Carbonates_820	87.48	11.68	0	0	0.09	0.06	0.14	0.14	0.14	3	0.37	99.73
821	Carbonates_821	87.65	11.47	0	0	0.11	0.05	0.15	0.15	0.15	3	0.39	99.73
822	Carbonates_822	84.42	14.45	0	0.03	0.18	0.16	0.09	0.09	0.09	3	0.59	99.51
823	Carbonates_823	84.53	14.41	0	0.04	0.23	0.13	0.02	0.02	0.02	3	0.63	99.4
824	Carbonates_824	84.56	14.05	0	0.02	0.24	0.1	0.13	0.13	0.13	3	0.67	99.36
825	Carbonates_825	84.72	13.94	0	0	0.23	0.16	0.06	0.06	0.06	3	0.69	99.23
826	Carbonates_826	88.08	10.61	0	0	0.19	0.09	0	0	0	3	0.94	98.97
827	Carbonates_827	97.58	0.18	0.19	0	0.05	0.05	0	0	0	2	1.82	98.05
828	Carbonates_828	88.13	10.32	0	0	0.2	0.09	0.13	0.13	0.13	3	0.97	99.13
829	Carbonates_829	81.47	17.83	0	0.01	0	0	0.1	0.1	0.1	3	0.3	99.61
830	Carbonates_830	82.3	16.88	0	0	0	0.02	0.16	0.16	0.16	3	0.31	99.68
831	Carbonates_831	87.99	11.14	0	0.02	0.08	0.11	0.03	0.03	0.03	3	0.45	99.43
832	Carbonates_832	87.9	11.21	0	0.02	0.12	0.11	0	0	0	3	0.5	99.36
833	Carbonates_833	92.06	7.43	0	0.02	0.08	0.09	0.07	0.07	0.07	3	0.18	99.89
834	Carbonates_834	91.51	7.91	0	0.03	0.07	0.1	0.11	0.11	0.11	3	0.2	99.95
835	Carbonates_835	90.11	9.58	0	0.05	0.04	0.05	0.08	0.08	0.08	3	0.09	100.07
836	Carbonates_836	90.18	9.53	0	0.06	0.04	0.03	0.09	0.09	0.09	3	0.05	100.11
837	Carbonates_837	85.43	14.06	0	0.01	0.08	0.11	0.03	0.03	0.03	3	0.11	99.78
838	Carbonates_838	96.97	0.7	0.14	0	0.1	0.05	0	0	0	2	1.85	97.96
839	Carbonates_839	86.01	13.44	0	0	0.12	0.08	0.1	0.1	0.1	3	0.14	99.95
840	Carbonates_840	81.69	17.99	0	0.02	0.06	0.06	0.04	0.04	0.04	3	0.07	99.94
841	Carbonates_841	82.93	16.65	0	0.01	0.03	0.08	0.18	0.18	0.18	3	0.08	100.24
842	Carbonates_842	82.46	17.13	0	0.03	0.06	0.07	0.12	0.12	0.12	3	0.08	100.11
843	Carbonates_843	81.22	18.45	0	0.03	0.03	0.05	0.07	0.07	0.07	3	0.05	99.99
844	Carbonates_844	83.35	15.93	0.14	0.05	0.08	0.03	0.04	0.04	0.04	3	0.27	99.7
845	Carbonates_845	73.06	21.96	0	0	0	0.03	0.11	0.11	0.11	2	4.82	95.38
846	Carbonates_846	96.61	1.22	0.2	0	0.04	0.08	0	0	0	2	1.77	98.15
847	Carbonates_847	83.55	15.83	0.04	0.06	0.07	0.04	0.09	0.09	0.09	3	0.24	99.86
848	Carbonates_848	89.41	9.16	0	0.03	0.06	0.2	0	0	0	3	1.12	98.86
849	Carbonates_849	87.93	10.6	0	0.01	0.06	0.18	0	0	0	3	1.21	98.78
850	Carbonates_850	80.48	18.24	0	0	0	0.09	0.03	0.03	0.03	2	1.13	98.9
851	Carbonates_851	85.45	14.11	0	0	0.05	0	0.27	0.27	0.27	3	0.02	100.42
852	Carbonates_852	85.38	14.13	0	0	0.08	0	0.24	0.24	0.24	3	0.05	100.31
853	Carbonates_853	86.74	12.87	0	0	0	0.12	0.16	0.16	0.16	3	0.09	100.21
854	Carbonates_854	80.14	18.57	0	0	0.08	0.06	0.01	0.01	0.01	2	1.07	98.88
855	Carbonates_855	89.27	10.54	0	0	0	0.04	0	0	0	3	0.1	99.85
856	Carbonates_856	90.04	9.68	0.03	0.02	0.04	0.03	0.05	0.05	0.05	3	0.11	99.99
857	Carbonates_857	86.25	13.08	0.07	0	0	0.19	0.21	0.21	0.21	3	0.1	100.22
858	Carbonates_858	91.45	6.73	0	0	0.15	0.06	0	0	0	3	0.33	98.39
859	Carbonates_859	90.36	7.44	0	0	0	0.14	0.21	0.21	0.21	3	0.34	98.57
860	Carbonates_860	86.76	12.7	0	0	0.12	0.24	0.1	0.1	0.1	3	0.08	100.12
861	Carbonates_861	86.97	12.47	0	0	0.08	0.18	0.18	0.18	0.18	3	0.12	100.24
862	Carbonates_862	88.06	11.71	0	0	0.07	0.02	0.06	0.06	0.06	3	0.08	100.04
863	Carbonates_863	80.5	18.19	0	0	0.05	0	0.05	0.05	0.05	2	1.15	98.89
864	Carbonates_864	88.29	11.51	0	0	0.07	0	0.03	0.03	0.03	3	0.1	99.96
865	Carbonates_865	91.37	8.42	0	0	0.11	0	0.06	0.06	0.06	3	0.05	100.08
866	Carbonates_866	90.87	9.02	0	0	0.07	0	0	0	0	3	0.04	99.96
867	Carbonates_867	87.19	12.53	0	0	0.09	0.04	0.06	0.06	0.06	3	0.09	100.03
868	Carbonates_868	87.09	12.58	0	0	0.08	0.03	0.12	0.12	0.12	3	0.09	100.14
869	Carbonates_869	81.91	17.79	0	0	0.07	0.04	0.1	0.1	0.1	3	0.06	100.11
870	Carbonates_870	81.84	17.91	0	0	0.04	0.05	0.07	0.07	0.07	3	0.06	100.05
871	Carbonates_871	88.04	11.42	0	0.03	0.16	0.11	0.06	0.06	0.06	3	0.11	99.94
872	Carbonates_872	89.46	9.78	0	0	0.02	0.1	0	0	0	2	0.53	99.36
873	Carbonates_873	88.39	11.13	0	0.05	0.12	0.1	0	0	0	3	0.19	99.79
874	Carbonates_874	87.03	12.54	0	0	0.16	0.03	0.13	0.13	0.13	3	0.11	100.15
875	Carbonates_875	88.07	11.56	0	0	0.19	0.03	0.05	0.05	0.05	3	0.1	100
876	Carbonates_876	79.5	20.09	0	0	0.1	0	0.19	0.19	0.19	3	0.07	100.26
877	Carbonates_877	79.21	20.32	0	0	0.13	0	0.21	0.21	0.21	3	0.07	100.29
878	Carbonates_878	83.18	16.59	0	0.02	0.13	0	0	0	0	3	0.07	99.92
879	Carbonates_879	83.7	16.04	0	0	0.17	0	0	0	0	3	0.1	99.91
880	Carbonates_880	89.5	9.76	0.04	0	0.05	0.05	0	0	0	2	0.46	99.4
881	Carbonates_881	79.17	18.75	0	0	0.06	0.15	0.47	0.47	0.47	3	0.67	99.54
882	Carbonates_882	79.36	18.33	0	0	0.08	0.16	0.52	0.52	0.52	3	0.72	99.49
883	Carbonates_883	85.03	12.55	0	0	0.13	0.19	0.49	0.49	0.49	3	1.15	99.37
884	Carbonates_884	84.45	13.18	0	0	0.06	0.22	0.42	0.42	0.42	3	1.11	99.17
885	Carbonates_885	88.06	11.71	0	0	0.07	0.02	0.06	0.06	0.06	3	0.08	100.04
886	Carbonates_886	88.29	11.51	0	0	0.07	0	0.03	0.03	0.03	3	0.1	99.96
887	Carbonates_887	81.91	17.79	0	0	0.07	0.04	0.1	0.1	0.1	3	0.06	100.11
888	Carbonates_888	86.33	12.96	0.02	0.01	0	0.1	0	0	0	2	0.51	99.42
889	Carbonates_889	81.84	17.91	0	0	0.04	0.05	0.07	0.07	0.07	3	0.06	100.05
890	Carbonates_890	79.5	20.09	0	0	0.1	0	0.19	0.19	0.19	3	0.07	100.26
891	Carbonates_891	79.21	20.32	0	0	0.13	0	0.21	0.21	0.21	3	0.07	100.29
892	Carbonates_892	79.17	18.75	0	0	0.06	0.15	0.47	0.47	0.47	3	0.67	99.54
893	Carbonates_893	79.36	18.33	0	0	0.08	0.16	0.52	0.52	0.52	3	0.72	99.49
894	Carbonates_894	85.03	12.55	0	0	0.13	0.19	0.49	0.49	0.49	3	1.15	99.37
895	Carbonates_895	84.45	13.18	0	0	0.06	0.22	0.42	0.42	0.42	3	1.11	99.17
896	Carbonates_896	84.47	13.5	0.03	0	0.1	0.16	0	0	0	2	1.69	98.26
897	Carbonates_897	87.87	11.84	0.02	0	0.1	0.06	0	0	0	2	0.06	99.89
898	Carbonates_898	88.94	10.82	0	0.02	0.06	0.03	0	0	0	2	0.09	99.87
899	Carbonates_899	93.18	5.3	0	0.06	0.14	0.2	0.14	0.14	0.14	3	0.9	99.3
900	Carbonates_900	83.7	14.45	0	0.03	0.09	0.04	0	0	0	2	1.67	98.31
901	Carbonates_901	98.73	0	0	0.01	0.13	0.16	0	0	0	3	0.9	99.03
902	Carbonates_902	89.55	9.01	0	0	0.14	0.21	0.27	0.27	0.27	3	0.78	99.72
903	Carbonates_903	90.93	7.63	0	0	0.16	0.19	0.24	0.24	0.24	3	0.8	99.63
904	Carbonates_904	89.95	9.23	0	0.03	0.1	0.11	0.13	0.13	0.13	3	0.43	99.81
905	Carbonates_905	90.98	8.11	0	0.02	0.11	0.14	0.11	0.11	0.11	3	0.46	99.69
906	Carbonates_906	89.28	10.19	0	0.01	0.06	0.04	0.17	0.17	0.17	3	0.12	100.09
907	Carbonates_907	89.08	10.52	0	0.02	0.07	0.05	0.1	0.1	0.1	3	0.1	100.04
908	Carbonates_908	88.15	7.25	0	0	0.32	0.2	0	0	0	3	4.04	95.92
909	Carbonates_909	88.11	7.22	0	0	0.33	0.21	0.16	0.16	0.16	3	3.97	96.35
910	Carbonates_910	91.18	7.08	0	0.03	0.16	0.23	0.11	0.11	0.11	3	1.23	99.01
911	Carbonates_911	83.58	14.56	0.05	0.02	0.07	0.09	0	0	0	2	1.58	98.37
912	Carbonates_912	91.87	6.56	0	0	0.08	0.19	0.08	0.08	0.08	3	1.22	98.94
913	Carbonates_913	65.18	18.88	13.32	0.89	0.05	0	0	0	0	3	0.15	98.32
914	Carbonates_914	65.87	15.7	15.5	0.82	0	0	0.33	0.33	0.33	3	0.22	98.88
915	Carbonates_915	87.9	11.57	0	0.03	0.04	0.06	0.19	0.19	0.19	3	0.15	100.17
916	Carbonates_916	88.38	11.07	0	0.02	0.07	0.07	0.2	0.2	0.2	3	0.16	100.21
917	Carbonates_917	79.39	13.66	0	0	0.04	0.04	0.04	0.04	0.04	2	6.76	93.25
918	Carbonates_918	78.36	19.94	0.09	0	0	0.08	0.05	0.05	0.05	2	1.37	98.62
919	Carbonates_919	78.43	20.1	0	0	0.04	0.08	0	0	0	2	1.33	98.65
920	Carbonates_920	49.29	41.83	0.06	0	0	0	0.08	0.08	0.08	3	8.35	91.42
921	Carbonates_921	51.3	40.02	0	0	0	0	0.03	0.03	0.03	3	8.37	91.41
922	Carbonates_922	92.19	7.19	0.03	0.01	0	0.03	0.11	0.11	0.11	3	0.41	99.78
923	Carbonates_923	92.27	7.14	0	0.02	0	0.03	0.09	0.09	0.09	3	0.43	99.73
924	Carbonates_924	55.05	38.57	0.05	0	0	0	0	0	0	3	6.1	93.67
925	Carbonates_925	53.32	39.89	0	0	0	0	0.23	0.23	0.23	3	6.19	93.9
926	Carbonates_926	95.04	2.17	1.57	1.04	0	0	0.02	0.02	0.02	3	0.08	99.88
927	Carbonates_927	78.58	19.9	0.06	0	0.03	0.07	0.02	0.02	0.02	2	1.32	98.7
928	Carbonates_928	95.16	2.13	1.52	1.02	0	0	0.05	0.05	0.05	3	0.06	99.98
929	Carbonates_929	56.49	27.33	13.55	2.56	0	0.05	0	0	0	3	0	99.98
930	Carbonates_930	58.29	25.53	13.61	2.45	0	0	0	0	0	3	0	99.88
931	Carbonates_931	65.77	16.95	13.66	3.02	0	0	0	0	0	3	0	99.4
932	Carbonates_932	66.42	16.74	13.38	2.92	0	0	0	0	0	3	0	99.46
933	Carbonates_933	22.01	72.99	1.59	0.32	0.09	0	0.71	0.71	0.71	3	1.19	99.13
934	Carbonates_934	82.56	15.2	0	0	0.11	0.07	0.13	0.13	0.13	2	1.92	98.33
935	Carbonates_935	22.09	73.02	1.67	0.36	0.05	0	0.63	0.63	0.63	3	1.14	99.08
936	Carbonates_936	33.11	59.07	1.45	1.07	0.02	0	0.6	0.6	0.6	3	1.18	96.52
937	Carbonates_937	33.33	59.2	1.47	1.06	0	0	0.64	0.64	0.64	3	1.09	96.98
938	Carbonates_938	65.91	0	0	0	0.11	0.07	0.11	0.11	0.11	3	33.81	66.42
939	Carbonates_939	81.48	16.39	0	0.04	0.05	0.05	0	0	0	2	1.96	98.01
940	Carbonates_940	82.24	15.62	0	0.01	0.05	0.12	0	0	0	2	1.87	98.04
941	Carbonates_941	70.77	19.62	0	0.01	0	0.04	0.26	0.26	0.26	2	9.24	91.22
942	Carbonates_942	71.17	19.46	0	0	0	0.02	0.1	0.1	0.1	2	9.21	90.95
943	Carbonates_943	70.43	19.9	0	0	0	0.04	0.21	0.21	0.21	2	9.39	91
944	Carbonates_944	70.27	27.64	0.05	0	0.04	0.11	0.21	0.21	0.21	2	1.66	98.74
945	Carbonates_945	79.94	13.11	0.06	0	0.03	0.06	0.03	0.03	0.03	2	6.7	93.29
946	Carbonates_946	71.01	27.1	0.02	0.03	0.09	0.06	0.05	0.05	0.05	2	1.62	98.46
947	Carbonates_947	70.16	27.77	0	0	0.07	0.13	0.21	0.21	0.21	2	1.64	98.76
948	Carbonates_948	75.92	21.23	0.05	0.01	0.02	0.08	0.18	0.18	0.18	2	2.48	97.85
949	Carbonates_949	76.73	20.36	0.02	0	0.05	0.1	0.22	0.22	0.22	2	2.49	97.92
950	Carbonates_950	76.64	20.74	0.02	0	0.04	0.06	0.05	0.05	0.05	2	2.41	97.65
951	Carbonates_951	79.16	19.65	0	0.02	0.03	0.08	0.08	0.08	0.08	2	0.95	99.18
952	Carbonates_952	78.28	20.08	0.06	0	0.03	0.1	0.29	0.29	0.29	2	1.01	99.42
953	Carbonates_953	78.5	20.31	0	0	0.03	0.08	0.11	0.11	0.11	2	0.93	99.25
954	Carbonates_954	78.02	14.75	0	0	0.01	0.08	0	0	0	2	7.1	92.86
955	Carbonates_955	77.64	15.09	0.01	0	0	0.16	0	0	0	2	7.03	92.9
956	Carbonates_956	79.21	13.85	0.01	0.01	0	0.07	0	0	0	2	6.78	93.15
957	Carbonates_957	77.26	15.51	0.03	0	0.04	0.12	0.05	0.05	0.05	2	6.94	93.11
958	Carbonates_958	72.2	17.18	0.09	0	0	0.08	0.21	0.21	0.21	2	10.18	90.18
959	Carbonates_959	72.37	17.25	0	0	0	0	0.21	0.21	0.21	2	10.13	90.25
960	Carbonates_960	73.06	16.42	0	0	0	0.02	0.09	0.09	0.09	2	10.34	89.77
961	Carbonates_961	79.57	19.27	0.08	0.02	0.01	0	0.06	0.06	0.06	2	0.9	99.13
962	Carbonates_962	80.25	18.66	0.05	0	0.03	0.03	0	0	0	2	0.91	99.02
963	Carbonates_963	79.42	19.46	0.04	0	0	0.02	0	0	0	2	0.93	98.94
964	Carbonates_964	72.12	27.35	0.08	0.04	0.04	0.02	0	0	0	2	0.33	99.65
965	Carbonates_965	71.51	27.93	0	0	0.02	0.07	0.11	0.11	0.11	2	0.33	99.86
966	Carbonates_966	71.55	27.85	0	0.04	0.03	0.05	0.11	0.11	0.11	2	0.3	99.85
967	Carbonates_967	85.01	13.23	0.07	0	0.03	0.05	0.03	0.03	0.03	2	1.47	98.48
968	Carbonates_968	76.74	21.49	0.07	0.02	0	0.06	0.12	0.12	0.12	2	1.48	98.74
969	Carbonates_969	76.93	21.53	0.04	0	0	0.01	0.06	0.06	0.06	2	1.33	98.69
970	Carbonates_970	78.02	20.54	0	0	0	0.03	0.04	0.04	0.04	2	1.3	98.71
971	Carbonates_971	73.79	25.28	0	0	0	0.05	0.12	0.12	0.12	2	0.67	99.48
972	Carbonates_972	76.11	22.92	0	0.02	0	0.06	0.09	0.09	0.09	2	0.67	99.38
973	Carbonates_973	74.2	24.85	0	0.02	0.01	0.02	0.1	0.1	0.1	2	0.69	99.4
974	Carbonates_974	70.74	27.92	0	0	0.03	0.03	0.2	0.2	0.2	2	0.9	99.32
975	Carbonates_975	70.36	28.63	0	0	0	0.05	0.05	0.05	0.05	2	0.86	99.19
976	Carbonates_976	70.69	28.27	0	0.02	0	0	0.08	0.08	0.08	2	0.9	99.22
977	Carbonates_977	79.13	19.96	0	0.02	0	0	0.05	0.05	0.05	2	0.7	99.26
978	Carbonates_978	83.93	14.27	0.1	0.02	0	0.1	0	0	0	2	1.5	98.42
979	Carbonates_979	79.23	19.9	0	0	0.03	0.05	0.07	0.07	0.07	2	0.63	99.42
980	Carbonates_980	79.49	19.58	0.04	0.01	0.01	0	0.13	0.13	0.13	2	0.69	99.52
981	Carbonates_981	74.71	23.75	0.05	0	0.03	0.08	0.16	0.16	0.16	2	1.08	99.1
982	Carbonates_982	75.7	22.96	0	0	0.02	0.03	0.23	0.23	0.23	2	1.02	99.4
983	Carbonates_983	76	22.79	0.01	0.01	0	0.04	0.11	0.11	0.11	2	1.01	99.18
984	Carbonates_984	68.82	30.51	0	0	0.04	0	0.17	0.17	0.17	2	0.39	99.88
985	Carbonates_985	68.24	30.95	0.03	0.02	0.02	0.05	0.15	0.15	0.15	2	0.45	99.76
986	Carbonates_986	68.52	30.86	0.03	0.02	0	0.02	0.06	0.06	0.06	2	0.45	99.63
987	Carbonates_987	79.29	19.9	0.02	0	0.06	0.09	0.05	0.05	0.05	2	0.53	99.51
988	Carbonates_988	78.87	20.4	0	0	0	0.14	0.02	0.02	0.02	2	0.51	99.47
989	Carbonates_989	84.49	13.71	0.1	0	0.02	0.06	0.04	0.04	0.04	2	1.49	98.5
990	Carbonates_990	78.5	20.67	0	0	0.02	0.11	0.16	0.16	0.16	2	0.52	99.78
991	Carbonates_991	74.83	24.17	0.1	0	0	0.14	0.12	0.12	0.12	2	0.57	99.6
992	Carbonates_992	75.68	23.52	0.03	0	0.02	0.14	0	0	0	2	0.59	99.39
993	Carbonates_993	74.57	24.64	0.02	0	0	0.16	0	0	0	2	0.53	99.39
994	Carbonates_994	64.24	35.13	0	0	0	0	0.28	0.28	0.28	3	0.32	100.21
995	Carbonates_995	64.09	35.35	0	0	0	0	0.23	0.23	0.23	3	0.3	100.13
996	Carbonates_996	54.94	44.31	0	0	0.02	0	0.43	0.43	0.43	3	0.3	100.56
997	Carbonates_997	53.35	45.83	0	0	0	0	0.52	0.52	0.52	3	0.31	100.74
998	Carbonates_998	90.92	7.49	0.24	0	0.02	0.05	0	0	0	2	1.15	98.72
999	Carbonates_999	67.47	29.8	0	0	0	0	0.26	0.26	0.26	3	2.45	98.05
1000	Carbonates_1000	67.55	29.76	0	0	0	0.01	0.23	0.23	0.23	3	2.39	98.01
1001	Carbonates_1001	76.22	22.9	0	0	0.02	0.02	0.13	0.13	0.13	3	0.69	99.55
1002	Carbonates_1002	75.62	23.46	0	0	0.03	0	0.17	0.17	0.17	3	0.68	99.62
1003	Carbonates_1003	74.99	24.55	0	0	0	0.03	0.14	0.14	0.14	2	0.23	99.99
1004	Carbonates_1004	76.25	23.26	0	0	0	0	0.21	0.21	0.21	2	0.24	100.14
1005	Carbonates_1005	75.49	24.01	0.02	0	0	0	0.22	0.22	0.22	2	0.2	100.18
1006	Carbonates_1006	61.55	37.76	0	0	0	0	0.5	0.5	0.5	3	0.19	100.81
1007	Carbonates_1007	62.08	37.25	0	0	0	0	0.46	0.46	0.46	3	0.2	100.71
1008	Carbonates_1008	79.45	19.99	0	0	0	0	0.21	0.21	0.21	3	0.29	100.07
1009	Carbonates_1009	91.6	6.86	0.14	0	0.01	0.08	0	0	0	2	1.18	98.69
1010	Carbonates_1010	78.89	20.54	0	0	0.03	0.01	0.17	0.17	0.17	3	0.31	99.98
1011	Carbonates_1011	31.03	37.57	14.19	0.31	0	0	0.31	0.31	0.31	3	3.68	84.03
1012	Carbonates_1012	91.13	7.45	0.21	0	0	0.07	0	0	0	2	1.07	98.86
1013	Carbonates_1013	59.05	40.49	0	0	0.01	0	0.44	0.44	0.44	3	0.02	100.87
1014	Carbonates_1014	59.16	40.35	0	0	0	0	0.47	0.47	0.47	3	0.01	100.92
1015	Carbonates_1015	81.84	17.49	0	0.04	0.02	0.04	0.16	0.16	0.16	1	0.29	99.91
1016	Carbonates_1016	78.63	20.89	0	0.06	0.01	0	0.1	0.1	0.1	1	0.21	99.89
1017	Carbonates_1017	81.69	17.72	0	0.01	0.04	0	0.19	0.19	0.19	1	0.27	100.03
1018	Carbonates_1018	79.28	19.06	0	0	0	0	0.18	0.18	0.18	1	1.48	98.88
1019	Carbonates_1019	80.03	18.36	0	0	0	0	0.2	0.2	0.2	1	1.41	98.99
1020	Carbonates_1020	92.18	6.07	0	0	0.03	0.01	0	0	0	3	1.71	98.29
1021	Carbonates_1021	80.71	17.74	0	0	0.02	0	0.15	0.15	0.15	1	1.39	98.92
1022	Carbonates_1022	53.34	45.81	0	0	0.04	0	0.46	0.46	0.46	1	0.35	100.57
1023	Carbonates_1023	54.18	45.03	0	0	0.02	0	0.43	0.43	0.43	1	0.34	100.52
1024	Carbonates_1024	53.1	46.19	0	0	0.02	0	0.36	0.36	0.36	1	0.33	100.39
1025	Carbonates_1025	71.95	27.44	0	0	0.04	0	0.3	0.3	0.3	1	0.27	100.33
1026	Carbonates_1026	73.24	26.13	0	0	0	0	0.35	0.35	0.35	1	0.29	100.42
1027	Carbonates_1027	72.74	26.67	0	0	0	0	0.26	0.26	0.26	1	0.31	100.19
1028	Carbonates_1028	75.34	23.93	0	0.03	0.03	0.02	0.17	0.17	0.17	1	0.47	99.86
1029	Carbonates_1029	76.25	22.91	0	0	0	0.04	0.22	0.22	0.22	1	0.49	99.86
1030	Carbonates_1030	75.97	23.27	0	0	0.06	0	0.21	0.21	0.21	1	0.46	99.93
1031	Carbonates_1031	91.49	6.8	0	0	0.02	0.03	0	0	0	3	1.65	98.34
1032	Carbonates_1032	79.82	19.61	0	0.03	0.04	0.02	0.05	0.05	0.05	1	0.35	99.67
1033	Carbonates_1033	84.77	14.71	0	0	0.03	0	0.09	0.09	0.09	1	0.29	99.78
1034	Carbonates_1034	79.44	19.93	0.03	0	0	0.05	0.16	0.16	0.16	1	0.39	99.93
1035	Carbonates_1035	75.33	24.23	0	0	0	0	0.39	0.39	0.39	3	0.05	100.73
1036	Carbonates_1036	76.08	23.5	0	0	0	0	0.35	0.35	0.35	3	0.06	100.63
1037	Carbonates_1037	90.38	9.2	0	0	0.06	0	0.14	0.14	0.14	1	0.05	100.06
1038	Carbonates_1038	89.01	10.74	0.02	0	0.05	0.01	0.06	0.06	0.06	1	0.04	100.01
1039	Carbonates_1039	90.57	9.25	0	0.02	0.04	0.03	0	0	0	1	0.04	99.91
1040	Carbonates_1040	89.77	9.8	0	0.01	0	0.05	0.15	0.15	0.15	1	0.09	100.08
1041	Carbonates_1041	91.92	5.91	0	0.02	0.03	0.2	0.03	0.03	0.03	3	1.88	98.17
1042	Carbonates_1042	89.89	9.71	0	0.05	0.08	0	0.07	0.07	0.07	1	0.07	99.94
1043	Carbonates_1043	89.71	10.1	0.01	0.05	0.02	0.05	0	0	0	1	0.06	99.94
1044	Carbonates_1044	89.15	10.59	0.02	0	0	0.02	0.08	0.08	0.08	1	0.05	100.02
1045	Carbonates_1045	88.87	10.79	0.01	0.04	0	0.06	0.09	0.09	0.09	1	0.06	100.04
1046	Carbonates_1046	88.57	11.06	0.04	0.01	0.06	0.02	0.06	0.06	0.06	1	0.06	99.94
1047	Carbonates_1047	55.13	29.8	0	0.04	0.13	0.22	0.29	0.29	0.29	1	14.24	86.19
1048	Carbonates_1048	72.88	14.17	0	0	0.05	0.08	0	0	0	1	12.82	87.18
1049	Carbonates_1049	70	24.6	0	0.03	0.06	0.05	0.1	0.1	0.1	1	5.17	95.04
1050	Carbonates_1050	92.4	6.33	0	0	0.04	0.24	0.03	0.03	0.03	3	0.76	99.1
1051	Carbonates_1051	75.29	20.58	0	0	0.03	0	0.3	0.3	0.3	3	2.87	96.8
1052	Carbonates_1052	74.71	21.17	0	0	0.01	0	0.31	0.31	0.31	3	2.89	96.82
1053	Carbonates_1053	75.24	20.67	0	0	0	0	0.24	0.24	0.24	3	2.85	96.63
1054	Carbonates_1054	85.94	12.04	0	0	0	0.06	0.09	0.09	0.09	3	1.87	98.31
1055	Carbonates_1055	66.65	10.13	0	0	0	0	0	0	0	3	23.04	76.78
1056	Carbonates_1056	66.43	10.42	0	0	0	0	0.01	0.01	0.01	3	23.02	76.88
1057	Carbonates_1057	66.73	10.18	0	0	0	0	0	0	0	3	22.91	76.91
1058	Carbonates_1058	76.63	16.15	0	0	0	0	0.18	0.18	0.18	3	6.92	93.32
1059	Carbonates_1059	76.17	16.57	0	0	0	0	0.14	0.14	0.14	3	7	93.16
1060	Carbonates_1060	75.69	17.17	0	0	0	0	0.16	0.16	0.16	3	6.87	93.34
1061	Carbonates_1061	85.54	12.33	0	0	0	0.07	0.15	0.15	0.15	3	1.91	98.39
1062	Carbonates_1062	98.08	1.1	0.04	0	0.07	0.04	0	0	0	3	0.66	99.33
1063	Carbonates_1063	89.58	9.84	0	0.02	0.1	0.03	0.02	0.02	0.02	1	0.42	99.63
1064	Carbonates_1064	89.77	9.25	0	0.03	0.07	0.06	0.12	0.12	0.12	1	0.5	99.54
1065	Carbonates_1065	88.98	9.94	0.03	0.02	0.08	0.08	0.24	0.24	0.24	1	0.47	99.85
1066	Carbonates_1066	85.99	4.72	0	0	0.06	0.12	0.01	0.01	0.01	1	8.96	90.92
1067	Carbonates_1067	67.44	29.46	1.51	0.69	0.01	0	0	0	0	3	0.62	99.11
1068	Carbonates_1068	86.45	4.26	0	0.02	0.11	0.07	0	0	0	1	8.94	90.91
1069	Carbonates_1069	85.8	4.7	0	0	0.05	0.03	0	0	0	1	9.18	90.58
1070	Carbonates_1070	84.31	9.42	0	0	0.14	0.06	0.21	0.21	0.21	2	5.86	94.56
1071	Carbonates_1071	84.02	9.73	0	0	0.18	0.06	0	0	0	2	6	93.99
1072	Carbonates_1072	84.01	9.74	0	0	0.16	0.08	0.05	0.05	0.05	2	5.95	94.14
1073	Carbonates_1073	88.13	10.81	0	0	0.01	0.05	0	0	0	2	0.89	99
1074	Carbonates_1074	88	10.73	0.04	0	0.01	0.08	0.03	0.03	0.03	2	0.94	98.95
1075	Carbonates_1075	89.13	9.79	0	0.02	0.03	0	0	0	0	2	0.9	98.97
1076	Carbonates_1076	93.04	5.78	0	0.04	0.12	0.04	0	0	0	1	0.83	99.02
1077	Carbonates_1077	93.45	5.52	0	0	0.11	0.05	0	0	0	1	0.75	99.13
1078	Carbonates_1078	66.4	30.43	1.4	0.75	0	0	0	0	0	3	0.7	98.98
1079	Carbonates_1079	92.5	6.18	0.06	0.02	0.1	0.05	0.18	0.18	0.18	1	0.82	99.45
1080	Carbonates_1080	87.27	9.06	0.05	0	0.02	0	0	0	0	2	3.36	96.4
1081	Carbonates_1081	87.02	9.13	0.17	0	0.05	0.04	0	0	0	2	3.49	96.41
1082	Carbonates_1082	86.83	9.39	0.14	0	0.09	0	0	0	0	2	3.43	96.45
1083	Carbonates_1083	90.96	8.55	0.02	0.01	0.02	0.05	0.12	0.12	0.12	1	0.28	99.97
1084	Carbonates_1084	89.86	9.6	0	0	0.02	0.06	0.18	0.18	0.18	1	0.28	100.08
1085	Carbonates_1085	90.08	9.48	0.03	0.01	0.02	0.1	0	0	0	1	0.27	99.72
1086	Carbonates_1086	91.97	7.49	0.03	0	0.04	0.05	0.12	0.12	0.12	1	0.29	99.94
1087	Carbonates_1087	92.46	6.73	0.06	0.02	0.06	0.06	0.18	0.18	0.18	1	0.31	99.93
1088	Carbonates_1088	92.42	7.13	0.07	0	0	0.1	0	0	0	1	0.28	99.72
1089	Carbonates_1089	87.47	11.76	0.05	0	0	0.02	0.05	0.05	0.05	2	0.59	99.45
1090	Carbonates_1090	91.88	6.55	0	0	0.13	0.17	0.32	0.32	0.32	3	0.96	99.69
1091	Carbonates_1091	91.46	7.09	0	0	0.1	0.18	0.26	0.26	0.26	3	0.91	99.61
1092	Carbonates_1092	88.48	11.06	0	0	0	0.04	0.04	0.04	0.04	2	0.19	99.7
1093	Carbonates_1093	88.34	11.28	0	0.03	0	0.03	0	0	0	2	0.18	99.68
1094	Carbonates_1094	88.14	11.46	0	0	0.02	0	0.11	0.11	0.11	2	0.16	99.95
1095	Carbonates_1095	87.13	12.01	0.08	0.01	0	0.03	0.09	0.09	0.09	2	0.56	99.53
1096	Carbonates_1096	45.03	47.75	0	0.09	0.25	0.18	0	0	0	2	6.48	93.3
1097	Carbonates_1097	46.41	46.24	0	0	0.31	0.24	0.04	0.04	0.04	2	6.5	93.32
1098	Carbonates_1098	45.43	47.11	0	0	0.26	0.19	0	0	0	2	6.42	92.99
1099	Carbonates_1099	40.53	50.03	0	0	0.42	0.21	0.07	0.07	0.07	2	8.25	91.4
1100	Carbonates_1100	39.84	50.14	0	0.03	0.37	0.29	0.23	0.23	0.23	2	8.5	91.36
1101	Carbonates_1101	40.87	49.28	0	0.1	0.38	0.25	0.22	0.22	0.22	2	8.4	91.54
1102	Carbonates_1102	45.15	48.21	0	0.04	0.27	0.14	0	0	0	2	5.92	93.81
1103	Carbonates_1103	44.43	48.45	0	0.04	0.23	0.18	0.15	0.15	0.15	2	6.12	93.78
1104	Carbonates_1104	43.97	48.99	0	0	0.28	0.17	0.02	0.02	0.02	2	6.08	93.47
1105	Carbonates_1105	52.3	44.19	0	0.02	0.08	0.3	0.29	0.29	0.29	2	2.64	97.76
1106	Carbonates_1106	50.53	46.2	0	0.01	0.24	0.1	0.07	0.07	0.07	2	2.72	97.29
1107	Carbonates_1107	53.71	43.09	0	0	0.14	0.14	0.05	0.05	0.05	2	2.74	97.23
1108	Carbonates_1108	39.08	53.47	0	0.09	0.19	0.24	0.38	0.38	0.38	2	6.18	94.21
1109	Carbonates_1109	37.33	55.7	0	0.07	0.22	0.16	0.11	0.11	0.11	2	6.04	93.81
1110	Carbonates_1110	94.31	0.56	3.7	0.73	0	0	0	0	0	3	0.06	99.3
1111	Carbonates_1111	38.02	55.02	0	0.01	0.13	0.15	0.18	0.18	0.18	2	6.24	93.87
1112	Carbonates_1112	66.08	26.1	0	0.12	0.35	0.22	0.14	0.14	0.14	2	6.84	93.29
1113	Carbonates_1113	66.28	25.92	0	0.03	0.27	0.18	0	0	0	2	7	92.68
1114	Carbonates_1114	66.21	26.03	0	0.06	0.24	0.1	0.3	0.3	0.3	2	6.8	93.54
1115	Carbonates_1115	32.79	63.1	0	0	0.16	0.16	0.26	0.26	0.26	2	3.26	96.99
1116	Carbonates_1116	33.81	62.04	0	0.03	0.14	0.18	0.19	0.19	0.19	2	3.21	96.77
1117	Carbonates_1117	31.69	64.06	0	0.03	0.18	0.19	0.2	0.2	0.2	2	3.32	96.75
1118	Carbonates_1118	94.34	0.44	3.86	0.73	0	0	0	0	0	3	0.06	99.37
1119	Carbonates_1119	76.38	10.86	0	0	0.11	0.02	0.08	0.08	0.08	1	12.48	87.61
1120	Carbonates_1120	86.33	0.96	0	0.01	0.11	0.05	0	0	0	1	12.52	87.46
1121	Carbonates_1121	80.7	6.71	0	0	0.06	0	0.14	0.14	0.14	1	12.39	87.89
1122	Carbonates_1122	85.86	1.04	0	0.03	0.08	0.03	0.03	0.03	0.03	1	12.9	87.13
1123	Carbonates_1123	51.46	43.91	2.19	0.65	0	0	0.68	0.68	0.68	3	0.45	100.25
1124	Carbonates_1124	85.88	0.95	0	0	0.06	0.07	0	0	0	1	12.96	86.96
1125	Carbonates_1125	86.59	0.29	0	0	0.07	0.02	0.06	0.06	0.06	1	12.95	87.15
1126	Carbonates_1126	86.31	0.4	0	0	0.13	0	0	0	0	1	13.13	86.84
1127	Carbonates_1127	77.34	9.31	0	0.01	0.14	0	0.1	0.1	0.1	1	13.07	87.1
1128	Carbonates_1128	86.19	0.63	0	0	0.13	0	0	0	0	1	13.04	86.95
1129	Carbonates_1129	82.64	4.34	0	0.02	0.02	0.05	0	0	0	1	12.92	87.07
1130	Carbonates_1130	81.22	5.79	0	0.02	0.08	0.12	0.09	0.09	0.09	1	12.68	87.5
1131	Carbonates_1131	81.67	5.2	0	0.04	0.12	0.07	0	0	0	1	12.9	87.1
1132	Carbonates_1132	84.88	1.91	0	0	0.07	0.04	0	0	0	1	13.03	86.9
1133	Carbonates_1133	84.67	2.21	0	0	0	0.08	0.03	0.03	0.03	1	12.99	87.05
1134	Carbonates_1134	50.57	44.33	2.37	0.64	0.05	0	1.05	1.05	1.05	3	0.33	101.11
1135	Carbonates_1135	84.44	2.25	0	0.03	0.05	0.02	0.13	0.13	0.13	1	12.92	87.18
1136	Carbonates_1136	85.46	1.48	0	0.03	0.03	0	0.05	0.05	0.05	1	12.95	87.15
1137	Carbonates_1137	74.67	12.4	0	0.04	0	0	0.08	0.08	0.08	1	12.81	87.35
1138	Carbonates_1138	86.02	1.04	0	0.1	0.02	0	0.02	0.02	0.02	1	12.79	87.24
1139	Carbonates_1139	70.66	9.66	0	0	0.12	0.02	0.16	0.16	0.16	3	19.37	80.94
1140	Carbonates_1140	71.02	9.74	0	0	0.09	0.03	0.06	0.06	0.06	3	19.06	81.06
1141	Carbonates_1141	81.1	0.13	17.28	0.48	0	0	0	0	0	3	0.38	98.99
1142	Carbonates_1142	81	0.07	17.37	0.47	0	0	0	0	0	3	0.34	98.91
1143	Carbonates_1143	83.79	9.71	4.6	0.47	0	0	0	0	0	3	0.2	98.57
1144	Carbonates_1144	73.88	24.47	0.47	0.35	0.2	0.07	0	0	0	3	0.15	99.44
1145	Carbonates_1145	90.75	8.96	0	0.04	0.06	0	0.07	0.07	0.07	1	0.07	100.02
1146	Carbonates_1146	90.23	9.45	0.03	0.04	0	0.04	0.12	0.12	0.12	1	0.06	100.15
1147	Carbonates_1147	87.77	11.86	0.03	0	0.04	0.02	0.12	0.12	0.12	1	0.03	100.08
1148	Carbonates_1148	91.19	8.44	0	0.02	0.07	0.03	0.03	0.03	0.03	1	0.04	99.84
1149	Carbonates_1149	92.9	6.73	0	0.02	0.07	0	0.11	0.11	0.11	1	0.04	100.05
1150	Carbonates_1150	93.08	6.74	0	0.02	0	0.06	0.01	0.01	0.01	1	0.02	99.93
1151	Carbonates_1151	92.39	7.28	0.04	0.02	0.04	0.04	0.07	0.07	0.07	1	0.07	100.02
1152	Carbonates_1152	73.88	24.47	0.5	0.35	0.16	0	0	0	0	3	0.09	99.36
1153	Carbonates_1153	92.3	7.38	0	0.04	0.05	0.05	0.08	0.08	0.08	1	0	100.06
1154	Carbonates_1154	92.98	6.78	0	0.05	0.02	0.06	0	0	0	1	0.01	99.89
1155	Carbonates_1155	88.36	11.16	0.08	0.02	0.06	0.03	0.12	0.12	0.12	1	0.07	100.07
1156	Carbonates_1156	87.61	12.21	0	0.01	0	0	0.05	0.05	0.05	1	0.07	99.98
1157	Carbonates_1157	87.99	11.81	0	0.04	0.04	0	0.02	0.02	0.02	1	0.1	99.94
1158	Carbonates_1158	91.14	8.35	0	0.03	0.06	0	0	0	0	1	0.24	99.58
1159	Carbonates_1159	90.82	8.61	0	0.04	0	0.02	0.02	0.02	0.02	1	0.26	99.55
1160	Carbonates_1160	91.09	8.36	0.03	0.04	0.04	0	0.03	0.03	0.03	1	0.28	99.65
1161	Carbonates_1161	90.08	9.71	0.02	0	0	0	0	0	0	1	0.06	99.81
1162	Carbonates_1162	93.24	6.48	0	0.02	0.04	0.02	0	0	0	1	0.07	99.8
1163	Carbonates_1163	90.96	8.68	0	0.04	0.05	0.02	0.11	0.11	0.11	1	0.1	100.08
1164	Carbonates_1164	89.71	9.9	0.09	0.07	0.04	0.02	0.04	0.04	0.04	1	0.07	99.95
1165	Carbonates_1165	90.93	8.79	0.03	0.02	0.06	0.01	0.1	0.1	0.1	1	0.02	100.14
1166	Carbonates_1166	90.63	9.11	0	0.03	0.04	0.01	0.07	0.07	0.07	1	0.05	100.03
1167	Carbonates_1167	89.41	10.31	0	0.02	0	0.05	0.03	0.03	0.03	1	0.03	99.88
1168	Carbonates_1168	89.68	9.9	0	0.02	0.04	0.02	0.07	0.07	0.07	1	0.07	99.87
1169	Carbonates_1169	91.57	8.26	0	0.03	0.03	0.03	0.04	0.04	0.04	1	0.04	100.04
1170	Carbonates_1170	87.26	12.54	0.08	0.04	0.02	0.02	0.01	0.01	0.01	1	0.03	99.99
1171	Carbonates_1171	87.44	12.43	0	0.04	0.05	0	0	0	0	1	0.05	99.96
1172	Carbonates_1172	87.1	12.67	0	0.05	0.07	0	0	0	0	1	0.06	99.89
1173	Carbonates_1173	89.34	10.25	0	0.02	0	0.02	0.16	0.16	0.16	1	0.09	100.11
1174	Carbonates_1174	89.59	10.17	0.02	0	0	0.03	0.06	0.06	0.06	1	0.07	99.99
1175	Carbonates_1175	89.59	9.98	0	0	0.02	0.06	0.16	0.16	0.16	1	0.14	100.13
1176	Carbonates_1176	90.88	8.76	0	0.04	0	0.09	0.02	0.02	0.02	1	0.11	99.83
1177	Carbonates_1177	89.13	10.56	0	0.02	0	0.07	0.03	0.03	0.03	1	0.12	99.87
1178	Carbonates_1178	89.78	9.81	0	0.03	0.04	0.03	0.06	0.06	0.06	1	0.13	99.87
1179	Carbonates_1179	88.31	11.16	0.06	0	0.05	0.02	0	0	0	1	0.31	99.6
1180	Carbonates_1180	86.02	13.43	0.01	0	0.08	0.01	0.04	0.04	0.04	1	0.31	99.67
1181	Carbonates_1181	88.01	11.28	0.1	0.06	0.05	0.05	0.13	0.13	0.13	1	0.31	99.94
1182	Carbonates_1182	64.61	31.47	0.13	0	0	0.1	0.25	0.25	0.25	2	3.23	97.06
1183	Carbonates_1183	66.08	30.09	0	0	0.03	0.02	0.26	0.26	0.26	2	3.3	97
1184	Carbonates_1184	64.05	32.16	0.1	0	0	0.08	0.25	0.25	0.25	2	3.23	97.14
1185	Carbonates_1185	31.39	64.77	0	0.01	0	0.15	0.11	0.11	0.11	2	3.4	96.65
1186	Carbonates_1186	31.3	64.85	0.01	0	0.08	0.11	0.18	0.18	0.18	2	3.45	96.89
1187	Carbonates_1187	30.59	65.66	0	0	0.04	0.11	0.06	0.06	0.06	2	3.41	96.58
1188	Carbonates_1188	46.86	50.27	0.01	0	0.01	0.08	0.19	0.19	0.19	2	2.41	97.8
1189	Carbonates_1189	47.53	49.57	0.05	0	0	0.06	0.12	0.12	0.12	2	2.51	97.57
1190	Carbonates_1190	47.33	49.97	0	0	0	0.12	0.03	0.03	0.03	2	2.47	97.51
1191	Carbonates_1191	50.99	44.02	0	0.03	0.04	0.13	0.19	0.19	0.19	2	4.3	95.78
1192	Carbonates_1192	53.9	41.4	0	0	0.02	0.12	0.08	0.08	0.08	2	4.17	95.68
1193	Carbonates_1193	51.77	43.69	0	0	0.04	0	0.11	0.11	0.11	2	4.23	95.83
1194	Carbonates_1194	38.29	57.75	0	0	0.04	0.07	0.15	0.15	0.15	2	3.61	96.6
1195	Carbonates_1195	37	58.77	0	0.01	0.1	0.04	0.29	0.29	0.29	2	3.45	96.79
1196	Carbonates_1196	40.7	55.38	0	0.04	0.03	0.05	0.13	0.13	0.13	2	3.44	96.59
1197	Carbonates_1197	61.39	35.2	0.02	0	0.07	0.05	0	0	0	2	2.96	96.73
1198	Carbonates_1198	62.33	34.09	0.08	0	0.03	0.13	0.07	0.07	0.07	2	2.93	96.87
1199	Carbonates_1199	65.81	30.64	0	0	0.07	0.13	0.13	0.13	0.13	2	2.87	97.04
1200	Carbonates_1200	56.46	39.1	0	0	0	0.09	0.05	0.05	0.05	2	4.22	95.8
1201	Carbonates_1201	50.92	44.45	0	0	0.05	0.04	0.1	0.1	0.1	2	4.18	95.76
1202	Carbonates_1202	68.64	0	30.25	0.27	0	0	0	0	0	3	0.4	99.16
1203	Carbonates_1203	54.17	41	0	0.04	0	0.07	0.21	0.21	0.21	2	4.26	95.91
1204	Carbonates_1204	63.66	33.58	0.08	0	0.07	0	0.13	0.13	0.13	2	2.17	97.78
1205	Carbonates_1205	63.17	34.25	0.02	0.02	0	0.02	0	0	0	2	2.3	97.48
1206	Carbonates_1206	62.26	35.01	0.07	0	0.06	0	0.08	0.08	0.08	2	2.25	97.64
1207	Carbonates_1207	61.02	36.07	0.03	0.03	0.01	0.04	0.19	0.19	0.19	2	2.53	97.77
1208	Carbonates_1208	62.33	34.82	0.06	0	0.07	0.02	0.17	0.17	0.17	2	2.51	97.81
1209	Carbonates_1209	61.19	35.88	0.07	0	0	0.07	0.23	0.23	0.23	2	2.57	97.9
1210	Carbonates_1210	94.15	3.94	0.08	0	0.2	0.19	0.16	0.16	0.16	3	1.18	99.04
1211	Carbonates_1211	94.06	4.15	0.05	0	0.16	0.2	0.18	0.18	0.18	3	1.14	99.16
1212	Carbonates_1212	68.98	1.19	0	0	0.09	0.07	0	0	0	3	29.66	70.33
1213	Carbonates_1213	68.49	0	30.17	0.27	0	0	0	0	0	3	0.3	98.93
1214	Carbonates_1214	69.78	0.52	0	0	0.11	0.05	0	0	0	3	29.55	70.46
1215	Carbonates_1215	41.41	20.08	0	0	0.04	0.04	0.13	0.13	0.13	3	38.18	61.96
1216	Carbonates_1216	41.26	20.07	0	0	0.03	0.04	0.18	0.18	0.18	3	38.24	61.94
1217	Carbonates_1217	73.64	1.78	0	0	0.02	0.13	0.05	0.05	0.05	3	24.27	75.72
1218	Carbonates_1218	73.62	1.21	0	0	0.05	0.1	0.04	0.04	0.04	3	24.75	75.1
1219	Carbonates_1219	36.99	34.86	0	0	0.06	0.07	0.1	0.1	0.1	3	27.9	72.28
1220	Carbonates_1220	36.75	35.14	0	0	0.06	0.05	0.1	0.1	0.1	3	27.85	72.3
1221	Carbonates_1221	61.15	2.23	0.05	0	0.07	0.06	0.03	0.03	0.03	3	36.41	63.65
1222	Carbonates_1222	61.56	2.09	0.02	0	0.07	0.1	0.06	0.06	0.06	3	36.1	64.02
1223	Carbonates_1223	90.71	7.57	0.02	0.02	0.06	0.11	0.11	0.11	0.11	3	1.32	98.82
1224	Carbonates_1224	89.54	8.71	0.12	0.02	0.08	0.11	0.08	0.08	0.08	3	1.32	98.82
1225	Carbonates_1225	62.82	4.89	0	0	0.03	0.09	0.1	0.1	0.1	3	32.06	68.13
1226	Carbonates_1226	63.19	4.42	0	0	0.05	0.09	0.11	0.11	0.11	3	32.12	68.08
1227	Carbonates_1227	91.98	6.44	0.07	0	0.05	0.07	0.08	0.08	0.08	3	1.07	98.85
1228	Carbonates_1228	92.47	5.86	0.08	0.01	0.07	0.08	0.1	0.1	0.1	3	1.1	98.87
1229	Carbonates_1229	69.39	8.07	0	0.03	0	0.11	0.12	0.12	0.12	1	22.29	77.96
1230	Carbonates_1230	70.64	6.95	0	0	0.02	0.06	0.2	0.2	0.2	1	22.13	78.27
1231	Carbonates_1231	71.14	6.14	0	0	0.08	0.1	0	0	0	1	22.55	77.46
1232	Carbonates_1232	83.18	4.05	0	0.05	0	0	0.1	0.1	0.1	1	12.52	87.58
1233	Carbonates_1233	83.28	3.69	0	0.02	0	0.02	0.17	0.17	0.17	1	12.7	87.52
1234	Carbonates_1234	83.18	3.69	0	0.03	0	0.03	0.15	0.15	0.15	1	12.69	87.38
1235	Carbonates_1235	85.09	10.57	0.04	0.02	0.1	0.02	0.16	0.16	0.16	1	3.87	96.32
1236	Carbonates_1236	84.16	11.43	0	0	0.06	0.06	0.1	0.1	0.1	1	3.99	96.01
1237	Carbonates_1237	84.68	10.91	0.07	0	0.04	0.02	0.09	0.09	0.09	1	3.97	95.99
1238	Carbonates_1238	89.58	1.08	0	0	0.12	0.16	0	0	0	1	9.06	90.94
1239	Carbonates_1239	90.39	0.13	0	0.02	0.11	0.08	0.01	0.01	0.01	1	9.23	90.76
1240	Carbonates_1240	90.42	0.19	0	0	0.03	0.16	0.02	0.02	0.02	1	9.16	90.86
1241	Carbonates_1241	80.39	17.27	0	0.04	0.09	0.08	0.09	0.09	0.09	1	1.9	98.14
1242	Carbonates_1242	80.28	17.31	0.04	0.03	0.04	0.06	0.15	0.15	0.15	1	1.99	98.21
1243	Carbonates_1243	79.02	18.5	0.08	0.03	0.04	0.09	0.18	0.18	0.18	1	2	98.3
1244	Carbonates_1244	89.25	4.31	4.23	0.62	0	0	0	0	0	3	0.39	98.41
1245	Carbonates_1245	97	0	1.65	0.66	0.02	0	0	0	0	3	0.08	99.33
1246	Carbonates_1246	80.09	7.55	0	0.01	0.03	0.11	0.05	0.05	0.05	1	12.11	87.94
1247	Carbonates_1247	79.79	7.97	0	0	0.03	0.04	0.03	0.03	0.03	1	12.11	87.92
1248	Carbonates_1248	80.05	7.64	0.1	0	0.03	0.1	0.04	0.04	0.04	1	11.99	88.04
1249	Carbonates_1249	75.15	11.67	0	0.02	0.05	0.07	0.27	0.27	0.27	1	12.77	87.77
1250	Carbonates_1250	75.9	11.12	0.03	0.03	0.05	0.06	0.11	0.11	0.11	1	12.7	87.52
1251	Carbonates_1251	76.05	11	0	0	0	0.11	0.15	0.15	0.15	1	12.68	87.61
1252	Carbonates_1252	95.17	1.17	0	0	0.09	0.09	0.02	0.02	0.02	1	3.43	96.58
1253	Carbonates_1253	94.26	2.06	0	0.04	0.08	0.07	0	0	0	1	3.48	96.51
1254	Carbonates_1254	84.74	11.61	0.03	0.04	0.03	0.05	0.09	0.09	0.09	1	3.41	96.77
1255	Carbonates_1255	88.22	10.43	0.06	0	0.03	0.08	0.07	0.07	0.07	1	1.05	99.03
1256	Carbonates_1256	96.98	0	1.66	0.67	0	0	0.04	0.04	0.04	3	0.1	99.43
1257	Carbonates_1257	88.66	10.02	0	0.03	0.05	0.06	0.17	0.17	0.17	1	1.01	99.33
1258	Carbonates_1258	87.42	11.01	0	0	0.08	0.1	0.15	0.15	0.15	1	1.06	99.06
1259	Carbonates_1259	84.47	12.74	0.12	0.05	0.12	0.11	0.09	0.09	0.09	1	2.31	97.88
1260	Carbonates_1260	84.01	13.24	0	0.02	0.09	0.12	0.16	0.16	0.16	1	2.36	97.96
1261	Carbonates_1261	83.6	13.7	0.08	0.06	0.15	0	0.03	0.03	0.03	1	2.33	97.68
1262	Carbonates_1262	90.33	8.77	0.05	0.03	0	0.1	0.17	0.17	0.17	1	0.55	99.79
1263	Carbonates_1263	90.01	9.38	0	0	0.01	0	0	0	0	1	0.55	99.4
1264	Carbonates_1264	89.77	9.39	0	0	0.08	0.12	0.13	0.13	0.13	1	0.52	99.75
1265	Carbonates_1265	72.88	7.29	0	0	0.09	0.16	0.07	0.07	0.07	2	19.5	80.63
1266	Carbonates_1266	73.26	6.44	0	0.02	0.05	0.26	0	0	0	2	19.92	80.03
1267	Carbonates_1267	72.53	7.04	0.05	0.02	0.1	0.19	0	0	0	2	20.07	79.93
1268	Carbonates_1268	89.26	9.17	0.1	0.01	0	0.14	0.1	0.1	0.1	1	1.2	98.98
1269	Carbonates_1269	89.66	8.86	0.1	0	0	0.07	0	0	0	1	1.28	98.69
1270	Carbonates_1270	88.65	9.73	0	0	0.02	0.09	0.16	0.16	0.16	1	1.34	98.97
1271	Carbonates_1271	88.46	8.99	0.15	0.02	0.09	0.04	0	0	0	1	2.24	97.75
1272	Carbonates_1272	89.06	8.62	0.05	0	0	0.1	0	0	0	1	2.16	97.83
1273	Carbonates_1273	87.7	9.73	0.04	0.01	0.05	0.11	0.1	0.1	0.1	1	2.18	97.94
1274	Carbonates_1274	87.07	10.4	0.03	0.04	0.07	0.13	0.12	0.12	0.12	1	2.02	98.1
1275	Carbonates_1275	86.71	10.75	0.03	0.07	0.11	0.14	0	0	0	1	2.09	97.81
1276	Carbonates_1276	86.39	11.22	0.08	0.03	0.05	0.1	0.02	0.02	0.02	1	2.11	97.93
1277	Carbonates_1277	92.01	5.29	0.09	0	0	0.06	0.02	0.02	0.02	3	2.51	97.51
1278	Carbonates_1278	97.35	0.29	0.02	0.05	0.07	0.02	0	0	0	1	2.1	97.8
1279	Carbonates_1279	97.68	0.06	0.02	0.01	0.09	0.06	0	0	0	1	1.99	97.92
1280	Carbonates_1280	97.53	0.2	0	0.04	0.05	0.11	0	0	0	1	2.09	97.93
1281	Carbonates_1281	65.19	6.93	0	0.03	0.04	0.12	0.13	0.13	0.13	1	27.56	72.7
1282	Carbonates_1282	65.47	6.93	0	0.03	0.02	0.08	0.08	0.08	0.08	1	27.39	72.77
1283	Carbonates_1283	66.66	5.39	0	0.04	0.05	0.06	0.14	0.14	0.14	1	27.65	72.62
1284	Carbonates_1284	92.02	6.57	0	0.02	0.13	0.08	0	0	0	1	1.12	98.82
1285	Carbonates_1285	92.35	7.39	0	0	0	0.03	0.02	0.02	0.02	2	0.1	99.83
1286	Carbonates_1286	90.48	7.99	0	0.02	0.08	0.09	0.05	0.05	0.05	1	1.23	98.81
1287	Carbonates_1287	91.09	7.43	0	0	0.1	0.07	0.09	0.09	0.09	1	1.15	98.96
1288	Carbonates_1288	79.15	19.26	0.08	0	0.02	0.1	0.02	0.02	0.02	1	1.31	98.67
1289	Carbonates_1289	78.54	19.72	0.03	0.03	0.06	0.13	0.16	0.16	0.16	1	1.31	98.99
1290	Carbonates_1290	78.37	19.87	0.07	0	0.03	0.13	0.18	0.18	0.18	1	1.35	99.01
1291	Carbonates_1291	95.47	2.85	0.07	0	0.04	0.06	0	0	0	3	1.41	98.49
1292	Carbonates_1292	95.39	2.93	0.07	0	0.07	0.06	0	0	0	3	1.37	98.52
1293	Carbonates_1293	68.03	27.9	0.06	0	0.17	0.34	0.13	0.13	0.13	2	3.35	96.89
1294	Carbonates_1294	67.08	28.93	0	0.02	0.19	0.19	0.15	0.15	0.15	2	3.3	96.86
1295	Carbonates_1295	66.4	29.61	0.07	0	0.2	0.24	0.07	0.07	0.07	2	3.41	96.73
1296	Carbonates_1296	92.67	7.1	0	0	0	0.03	0	0	0	2	0.15	99.8
1297	Carbonates_1297	81.84	13.45	0.06	0.06	0.06	0.16	0.07	0.07	0.07	1	4.25	95.84
1298	Carbonates_1298	82.8	12.27	0	0	0.08	0.13	0.27	0.27	0.27	1	4.31	96.09
1299	Carbonates_1299	83.2	12.09	0.13	0	0.07	0.17	0.05	0.05	0.05	1	4.22	95.81
1300	Carbonates_1300	89.28	10.25	0	0.02	0.04	0.06	0.08	0.08	0.08	1	0.19	99.89
1301	Carbonates_1301	88.64	10.91	0	0	0.03	0.04	0.1	0.1	0.1	1	0.18	99.92
1302	Carbonates_1302	88.56	10.82	0	0.08	0.07	0.02	0.1	0.1	0.1	1	0.17	99.85
1303	Carbonates_1303	83.23	11.8	0.08	0	0.15	0.15	0.34	0.34	0.34	2	4.26	96.43
1304	Carbonates_1304	84.27	10.86	0.08	0	0.12	0.07	0.32	0.32	0.32	2	4.19	96.36
1305	Carbonates_1305	83.23	11.92	0.09	0	0.17	0.21	0.13	0.13	0.13	2	4.16	96.01
1306	Carbonates_1306	86.89	9.1	0.01	0	0.05	0.06	0.12	0.12	0.12	1	3.67	96.47
1307	Carbonates_1307	92.23	7.47	0	0	0	0.04	0	0	0	2	0.15	99.74
1308	Carbonates_1308	86.74	9.21	0.02	0	0.06	0.1	0.11	0.11	0.11	1	3.62	96.46
1309	Carbonates_1309	85.84	10.05	0	0	0.04	0.18	0.16	0.16	0.16	1	3.67	96.59
1310	Carbonates_1310	95.04	2.41	0.12	0	0.03	0.07	0	0	0	3	2.28	97.67
1311	Carbonates_1311	94.7	2.75	0.11	0	0.02	0.07	0	0	0	3	2.31	97.65
1312	Carbonates_1312	85.9	12.42	0.06	0	0.05	0.17	0	0	0	1	1.26	98.6
1313	Carbonates_1313	86.77	11.67	0	0.03	0.05	0.11	0.19	0.19	0.19	1	1.19	99.2
1314	Carbonates_1314	84.71	13.78	0.05	0	0.13	0.08	0.01	0.01	0.01	1	1.17	98.78
1315	Carbonates_1315	88.39	9.27	0	0	0.1	0.12	0.02	0.02	0.02	1	2.1	97.94
1316	Carbonates_1316	86.65	10.92	0	0.05	0.08	0.18	0	0	0	1	2.13	97.88
1317	Carbonates_1317	87.52	9.99	0.04	0.06	0.09	0.12	0.11	0.11	0.11	1	2.06	98.15
1318	Carbonates_1318	94.24	3.79	0.07	1.42	0	0	0.18	0.18	0.18	2	0.16	100.06
1319	Carbonates_1319	71.29	1.53	0	0	0.07	0.09	0.06	0.06	0.06	3	26.94	73.16
1320	Carbonates_1320	70.18	3.55	0	0.01	0.06	0.17	0.03	0.03	0.03	3	25.99	74.06
1321	Carbonates_1321	93.68	4.86	0.06	0.02	0.07	0.14	0.13	0.13	0.13	3	1.05	99.22
1322	Carbonates_1322	93.8	4.74	0.08	0	0.06	0.13	0.07	0.07	0.07	3	1.12	99.02
1323	Carbonates_1323	91.96	0.7	0.19	0	0.04	0.22	0.02	0.02	0.02	3	6.8	93.17
1324	Carbonates_1324	91.68	0.96	0.19	0	0.06	0.27	0	0	0	3	6.78	93.16
1325	Carbonates_1325	91.99	5.42	0.07	0	0.09	0.17	0.15	0.15	0.15	3	2.06	98.19
1326	Carbonates_1326	92.06	5.44	0.1	0	0.06	0.14	0.12	0.12	0.12	3	2.07	98.16
1327	Carbonates_1327	86.64	0.16	0	0	0.1	0.25	0.17	0.17	0.17	3	12.47	87.66
1328	Carbonates_1328	86.39	0.35	0	0	0.13	0.23	0.17	0.17	0.17	3	12.56	87.61
1329	Carbonates_1329	94.43	3.59	0.16	1.35	0	0	0.28	0.28	0.28	2	0.16	100.37
1330	Carbonates_1330	82.84	0.29	0	0	0.11	0.11	0.13	0.13	0.13	3	16.49	83.74
1331	Carbonates_1331	82.11	0.53	0	0	0.1	0.17	0.18	0.18	0.18	3	16.84	83.45
1332	Carbonates_1332	94.43	3.15	0	0.01	0.14	0.23	0	0	0	3	1.97	97.96
1333	Carbonates_1333	94.86	2.8	0.02	0.03	0.14	0.16	0.05	0.05	0.05	3	1.93	98.16
1334	Carbonates_1334	88.94	0.35	0	0	0.2	0.24	0.11	0.11	0.11	3	10.04	90.06
1335	Carbonates_1335	89.13	0.26	0	0	0.17	0.23	0.06	0.06	0.06	3	10.12	89.97
1336	Carbonates_1336	82.35	4.06	0	0	0.03	0.1	0.05	0.05	0.05	3	13.38	86.69
1337	Carbonates_1337	81.86	4.58	0	0	0.07	0.11	0	0	0	3	13.36	86.62
1338	Carbonates_1338	94.13	0.27	0	0	0.23	0.2	0.06	0.06	0.06	3	4.7	95.01
1339	Carbonates_1339	94.27	0.24	0	0	0.21	0.24	0	0	0	3	4.69	94.96
1340	Carbonates_1340	93.95	4.08	0.06	1.38	0	0	0.23	0.23	0.23	2	0.17	100.16
1341	Carbonates_1341	94.64	0	0	0	0.27	0.26	0.1	0.1	0.1	3	4.72	95.47
1342	Carbonates_1342	94.58	0	0	0.02	0.28	0.24	0.05	0.05	0.05	3	4.83	95.27
1343	Carbonates_1343	66.03	2.69	0	0	0.09	0.04	0.11	0.11	0.11	3	30.97	69.18
1344	Carbonates_1344	92.7	3.92	0	0.03	0.12	0.16	0.06	0.06	0.06	3	2.97	97.11
1345	Carbonates_1345	92.73	3.79	0	0.03	0.12	0.14	0.09	0.09	0.09	3	3.03	97.08
1346	Carbonates_1346	65.61	2.69	0	0	0.08	0.05	0.15	0.15	0.15	3	31.4	68.88
1347	Carbonates_1347	64.52	4.34	0	0	0.16	0.11	0.16	0.16	0.16	3	30.71	69.61
1348	Carbonates_1348	64.58	4.33	0	0	0.14	0.12	0.22	0.22	0.22	3	30.6	69.83
1349	Carbonates_1349	93.95	4.12	0.03	0.02	0.09	0.09	0.12	0.12	0.12	3	1.52	98.66
1350	Carbonates_1350	93.75	4.28	0.05	0.02	0.09	0.1	0.13	0.13	0.13	3	1.55	98.68
1351	Carbonates_1351	24.33	71.78	0.86	0.74	0.04	0.02	1.49	1.49	1.49	3	0.14	102.24
1352	Carbonates_1352	94.86	4.81	0	0	0	0	0.13	0.13	0.13	2	0.16	100.06
1353	Carbonates_1353	62.3	0.87	0	0	0.08	0.11	0	0	0	3	36.3	63.36
1354	Carbonates_1354	62.64	0.73	0	0	0.1	0.1	0	0	0	3	36.04	63.57
1355	Carbonates_1355	58.07	0.74	0.05	0	0.03	0.07	0	0	0	3	41.04	58.96
1356	Carbonates_1356	57.74	0.86	0.02	0	0.04	0	0	0	0	3	41.35	58.66
1357	Carbonates_1357	64.9	2.05	0	0	0.02	0.05	0	0	0	3	32.97	67.02
1358	Carbonates_1358	65.03	1.82	0	0	0.02	0.04	0	0	0	3	33.06	66.91
1359	Carbonates_1359	94.53	0.46	0	0.01	0.07	0.21	0	0	0	3	4.68	95.28
1360	Carbonates_1360	93.9	1.17	0	0.03	0.11	0.19	0	0	0	3	4.6	95.4
1361	Carbonates_1361	85.48	11.74	0.03	0	0	0.05	0.09	0.09	0.09	1	2.52	97.57
1362	Carbonates_1362	85.09	12.04	0	0.03	0.07	0.06	0.11	0.11	0.11	1	2.56	97.62
1363	Carbonates_1363	93.78	5.89	0	0	0.02	0	0.11	0.11	0.11	2	0.16	100.02
1364	Carbonates_1364	85.39	11.85	0	0	0.08	0	0.08	0.08	0.08	1	2.57	97.56
1365	Carbonates_1365	86.34	12.27	0	0.02	0.06	0.06	0.09	0.09	0.09	1	1.1	99.02
1366	Carbonates_1366	86.77	11.83	0	0	0.02	0.03	0.14	0.14	0.14	1	1.12	99.07
1367	Carbonates_1367	86.89	11.7	0	0	0.04	0.07	0.08	0.08	0.08	1	1.17	98.94
1368	Carbonates_1368	88	11.69	0	0.05	0.07	0.04	0.08	0.08	0.08	1	0.08	100.09
1369	Carbonates_1369	86.68	12.95	0	0.03	0.03	0.06	0.04	0.04	0.04	1	0.07	99.87
1370	Carbonates_1370	87.23	12.36	0	0.04	0.06	0.02	0.13	0.13	0.13	1	0.1	100.1
1371	Carbonates_1371	88.39	11.27	0	0.02	0.04	0.06	0.06	0.06	0.06	1	0.09	99.96
1372	Carbonates_1372	88.96	10.66	0.02	0.04	0	0.07	0.06	0.06	0.06	1	0.12	99.93
1373	Carbonates_1373	88.94	10.66	0	0.03	0.07	0.03	0.12	0.12	0.12	1	0.04	100.09
1374	Carbonates_1374	74.62	23.36	0.2	0.88	0	0.01	0.5	0.5	0.5	2	0.4	100.57
1375	Carbonates_1375	91.24	8.46	0.04	0.02	0	0.08	0	0	0	1	0.14	99.84
1376	Carbonates_1376	90	9.44	0	0.03	0.03	0.03	0.08	0.08	0.08	1	0.16	99.77
1377	Carbonates_1377	90.89	8.65	0.03	0.04	0	0.05	0.12	0.12	0.12	1	0.12	100.02
1378	Carbonates_1378	84.33	15.12	0	0.05	0.09	0.07	0.14	0.14	0.14	1	0.09	100.08
1379	Carbonates_1379	84.27	15.21	0.06	0.05	0	0.05	0.2	0.2	0.2	1	0.06	100.24
1380	Carbonates_1380	84.27	15.48	0	0	0.04	0.02	0.06	0.06	0.06	1	0.08	99.99
1381	Carbonates_1381	89.41	10.27	0	0.02	0.02	0.05	0.04	0.04	0.04	1	0.07	99.89
1382	Carbonates_1382	89.3	10.32	0	0.03	0	0.03	0.1	0.1	0.1	1	0.08	99.98
1383	Carbonates_1383	90.16	9.48	0	0.03	0.03	0.04	0.04	0.04	0.04	1	0.1	99.86
1384	Carbonates_1384	89.14	10.38	0	0.01	0.01	0.05	0	0	0	1	0.2	99.59
1385	Carbonates_1385	75.1	22.86	0.23	0.88	0	0	0.47	0.47	0.47	2	0.45	100.48
1386	Carbonates_1386	88.88	10.58	0	0.03	0.06	0.04	0.12	0.12	0.12	1	0.17	99.95
1387	Carbonates_1387	90.3	9.28	0	0.03	0.02	0.08	0.02	0.02	0.02	1	0.15	99.77
1388	Carbonates_1388	99.42	0.18	0.06	0.03	0.05	0.03	0	0	0	1	0.08	99.77
1389	Carbonates_1389	91.56	8.05	0	0.03	0.06	0.02	0	0	0	1	0.12	99.72
1390	Carbonates_1390	99.49	0.09	0.02	0.04	0.03	0.08	0	0	0	1	0.13	99.75
1391	Carbonates_1391	90.05	9.61	0	0.06	0	0.02	0.02	0.02	0.02	1	0.04	99.8
1392	Carbonates_1392	90.16	9.58	0	0.04	0	0.04	0	0	0	1	0.06	99.82
1393	Carbonates_1393	90.11	9.59	0	0	0.04	0.04	0.07	0.07	0.07	1	0.08	99.99
1394	Carbonates_1394	90.09	9.47	0.08	0.01	0.02	0.05	0	0	0	1	0.12	99.72
1395	Carbonates_1395	90.77	8.96	0	0.05	0	0.05	0.01	0.01	0.01	1	0.1	99.86
1396	Carbonates_1396	75.13	23	0.21	0.9	0	0.02	0.41	0.41	0.41	2	0.34	100.49
1397	Carbonates_1397	90.59	9	0.02	0.02	0.04	0.05	0.1	0.1	0.1	1	0.09	100.02
1398	Carbonates_1398	90	9.23	0.04	0.05	0.1	0.06	0.3	0.3	0.3	1	0.17	100.38
1399	Carbonates_1399	89.1	10.35	0	0.02	0.09	0.03	0.17	0.17	0.17	1	0.15	100.1
1400	Carbonates_1400	89.02	10.48	0	0.05	0.07	0.03	0.09	0.09	0.09	1	0.15	99.92
1401	Carbonates_1401	88.46	11.11	0	0.05	0	0.03	0.15	0.15	0.15	1	0.08	100.1
1402	Carbonates_1402	88.62	11.12	0.04	0.02	0.03	0	0	0	0	1	0.08	99.83
1403	Carbonates_1403	88.87	10.74	0.05	0.03	0.08	0.04	0.03	0.03	0.03	1	0.07	99.9
1404	Carbonates_1404	89.72	9.93	0.07	0.02	0	0.01	0.1	0.1	0.1	1	0.11	100.05
1405	Carbonates_1405	90.07	9.72	0	0.03	0	0.03	0.02	0.02	0.02	1	0.03	99.91
1406	Carbonates_1406	89.8	9.86	0	0.05	0.01	0.05	0.08	0.08	0.08	1	0.09	100.01
1407	Carbonates_1407	84.49	14.78	0	0	0.02	0	0.17	0.17	0.17	2	0.46	99.8
1408	Carbonates_1408	88.86	10.25	0.01	0.02	0.01	0.1	0.17	0.17	0.17	1	0.48	99.76
1409	Carbonates_1409	91.23	7.98	0.02	0.03	0	0.11	0.11	0.11	0.11	1	0.42	99.7
1410	Carbonates_1410	90.08	9.08	0	0.02	0.01	0.07	0.13	0.13	0.13	1	0.47	99.65
1411	Carbonates_1411	91.19	8.34	0	0.02	0.06	0.03	0.02	0.02	0.02	1	0.19	99.7
1412	Carbonates_1412	90.31	9.09	0	0.03	0.02	0.04	0.11	0.11	0.11	1	0.18	99.82
1413	Carbonates_1413	87.63	11.94	0	0	0.06	0.02	0.06	0.06	0.06	1	0.17	99.83
1414	Carbonates_1414	89.58	10.07	0.02	0.05	0.05	0.05	0	0	0	1	0.08	99.82
1415	Carbonates_1415	89.41	10.27	0	0.03	0.04	0	0	0	0	1	0.13	99.75
1416	Carbonates_1416	89.72	9.99	0	0.03	0.05	0	0	0	0	1	0.13	99.79
1417	Carbonates_1417	90.56	8.85	0.03	0.01	0.07	0.03	0	0	0	1	0.23	99.55
1418	Carbonates_1418	85.26	14	0	0	0.03	0.03	0.13	0.13	0.13	2	0.45	99.71
1419	Carbonates_1419	87.43	12.21	0	0.03	0.02	0	0.02	0.02	0.02	1	0.29	99.75
1420	Carbonates_1420	90.58	8.83	0.02	0.03	0	0.08	0.09	0.09	0.09	1	0.29	99.81
1421	Carbonates_1421	89.25	9.14	0.03	0.04	0	0.07	0.09	0.09	0.09	1	1.34	98.8
1422	Carbonates_1422	90.35	8.16	0	0.02	0.05	0.03	0.05	0.05	0.05	1	1.28	98.76
1423	Carbonates_1423	90.88	7.65	0.01	0	0.07	0.02	0.1	0.1	0.1	1	1.23	98.93
1424	Carbonates_1424	76.77	22.29	0	0.02	0.07	0.01	0.25	0.25	0.25	1	0.4	99.91
1425	Carbonates_1425	76.81	22.47	0	0.04	0.04	0.05	0.13	0.13	0.13	1	0.34	99.8
1426	Carbonates_1426	99.01	0.16	0.04	0.02	0.07	0.03	0.05	0.05	0.05	3	0.52	99.48
1427	Carbonates_1427	93.97	5.42	0	0.05	0.03	0.04	0.08	0.08	0.08	3	0.25	99.75
1428	Carbonates_1428	93.41	2.41	0	0.03	0.15	0.15	0	0	0	2	3.64	96.15
1429	Carbonates_1429	85.71	13.5	0	0.01	0.1	0	0.13	0.13	0.13	2	0.46	99.71
1430	Carbonates_1430	93.21	2.74	0	0	0.24	0.11	0	0	0	2	3.53	96.3
1431	Carbonates_1431	93.49	2.47	0	0	0.14	0.11	0	0	0	2	3.67	96.21
1432	Carbonates_1432	66.73	29.27	0.07	0	0.16	0.04	0.14	0.14	0.14	1	3.44	96.69
1433	Carbonates_1433	69.04	27.01	0.1	0.01	0.15	0.11	0.17	0.17	0.17	1	3.4	96.93
1434	Carbonates_1434	69.4	26.72	0.11	0	0.14	0.1	0.09	0.09	0.09	1	3.43	96.74
1435	Carbonates_1435	43.11	52.13	0.06	0	0.13	0.12	0.19	0.19	0.19	1	4.07	96.12
1436	Carbonates_1436	66.86	29.52	0.1	0	0.14	0.05	0.28	0.28	0.28	1	2.99	97.51
1437	Carbonates_1437	65.46	30.94	0.12	0	0.19	0.07	0.06	0.06	0.06	1	3.1	96.96
1438	Carbonates_1438	66.93	29.58	0	0	0.14	0.02	0.17	0.17	0.17	1	3.04	97.18
1439	Carbonates_1439	39.38	57.13	0.07	0	0.07	0	0.31	0.31	0.31	1	2.94	97.58
1440	Carbonates_1440	84.93	14.63	0.03	0	0.01	0.06	0.11	0.11	0.11	2	0.12	99.99
1441	Carbonates_1441	39.34	57.25	0.03	0	0.09	0.06	0.2	0.2	0.2	1	2.92	97.37
1442	Carbonates_1442	40.26	56.46	0.02	0	0.06	0	0.16	0.16	0.16	1	2.98	97.28
1443	Carbonates_1443	93.53	2.29	0	0	0.21	0.18	0	0	0	2	3.64	96.21
1444	Carbonates_1444	93.83	2.07	0	0	0.17	0.17	0	0	0	2	3.64	96.24
1445	Carbonates_1445	93.93	1.93	0	0	0.2	0.13	0	0	0	2	3.63	96.19
1446	Carbonates_1446	50.63	44.75	0.07	0	0.14	0	0.15	0.15	0.15	1	4.17	96.04
1447	Carbonates_1447	50.84	44.43	0	0	0.15	0.12	0.21	0.21	0.21	1	4.17	96.17
1448	Carbonates_1448	51.34	43.87	0.06	0	0.11	0.1	0.32	0.32	0.32	1	4.17	96.44
1449	Carbonates_1449	94.46	1.24	0	0.02	0.15	0.12	0	0	0	2	3.87	95.99
1450	Carbonates_1450	94.47	1.11	0	0.02	0.15	0.12	0	0	0	2	3.81	95.87
1451	Carbonates_1451	84.2	15.34	0	0.02	0.07	0	0.08	0.08	0.08	2	0.16	99.87
1452	Carbonates_1452	94.48	1.21	0	0.02	0.09	0.26	0	0	0	2	3.73	96.06
1453	Carbonates_1453	69.85	26.28	0.04	0	0.16	0.12	0.18	0.18	0.18	1	3.32	96.99
1454	Carbonates_1454	71.97	23.73	0.12	0	0.21	0.09	0.22	0.22	0.22	1	3.49	96.78
1455	Carbonates_1455	69.39	26.6	0.06	0.02	0.19	0.1	0.1	0.1	0.1	1	3.54	96.66
1456	Carbonates_1456	95.01	0.91	0	0.08	0.09	0.16	0	0	0	2	3.75	96.25
1457	Carbonates_1457	95.85	0	0	0.06	0.15	0.09	0.09	0.09	0.09	2	3.68	96.42
1458	Carbonates_1458	95.27	0.83	0	0.05	0.09	0.02	0	0	0	2	3.74	96.26
1459	Carbonates_1459	68.22	27.27	0.02	0	0.2	0.06	0.02	0.02	0.02	1	4.06	95.83
1460	Carbonates_1460	64.79	30.33	0.13	0	0.2	0.17	0.15	0.15	0.15	1	4.11	96.07
1461	Carbonates_1461	64.89	30.3	0.1	0	0.15	0.17	0.07	0.07	0.07	1	4.17	95.82
1462	Carbonates_1462	24.06	71.93	1.12	0.7	0.08	0	1.65	1.65	1.65	3	0.11	102.84
1463	Carbonates_1463	84.69	15.02	0	0.01	0.02	0.05	0	0	0	2	0.14	99.79
1464	Carbonates_1464	91.81	4.07	0	0.12	0	0	0.12	0.12	0.12	2	3.89	96.36
1465	Carbonates_1465	91.77	4.1	0	0.13	0	0.04	0.14	0.14	0.14	2	3.83	96.46
1466	Carbonates_1466	91.77	4.31	0	0.06	0	0.02	0.01	0.01	0.01	2	3.83	96.19
1467	Carbonates_1467	44.4	52.65	0	0.05	0.16	0.16	0.12	0.12	0.12	2	2.24	97.78
1468	Carbonates_1468	42.18	55.11	0	0.02	0.21	0.15	0.11	0.11	0.11	2	2.16	98
1469	Carbonates_1469	43.88	52.98	0	0.09	0.18	0.17	0.16	0.16	0.16	2	2.3	97.78
1470	Carbonates_1470	87.57	7.87	0.03	0.18	0	0	0.54	0.54	0.54	2	3.82	97.27
1471	Carbonates_1471	88.61	6.99	0	0.23	0	0	0.37	0.37	0.37	2	3.79	96.94
1472	Carbonates_1472	88.63	7.07	0	0.24	0	0	0.37	0.37	0.37	2	3.69	97.05
1473	Carbonates_1473	53.2	44.28	0	0.02	0.08	0.14	0.02	0.02	0.02	2	2.26	97.78
1474	Carbonates_1474	93.28	6.27	0	0.02	0.03	0.03	0.11	0.11	0.11	3	0.16	99.96
1475	Carbonates_1475	49.15	47.97	0	0.07	0.12	0.13	0.06	0.06	0.06	2	2.19	97.62
1476	Carbonates_1476	52.78	44.2	0	0.04	0.24	0.17	0.23	0.23	0.23	2	2.13	98.12
1477	Carbonates_1477	42.97	54.29	0.04	0	0.06	0.03	0.03	0.03	0.03	1	2.43	97.48
1478	Carbonates_1478	44.69	52.35	0	0	0.05	0	0.27	0.27	0.27	1	2.48	97.9
1479	Carbonates_1479	43.18	53.65	0	0	0.07	0.02	0.31	0.31	0.31	1	2.37	97.85
1480	Carbonates_1480	52.62	43.06	0.02	0	0.16	0.11	0	0	0	1	3.81	95.97
1481	Carbonates_1481	53.47	42.03	0.02	0	0.17	0.11	0.2	0.2	0.2	1	3.92	96.4
1482	Carbonates_1482	53.55	42.14	0.02	0	0.16	0.08	0.06	0.06	0.06	1	3.99	96.13
1483	Carbonates_1483	58.87	37.31	0.07	0	0.09	0.08	0.17	0.17	0.17	1	3.37	96.93
1484	Carbonates_1484	59.48	36.82	0.04	0	0.13	0.04	0	0	0	1	3.31	96.51
1485	Carbonates_1485	93	6.56	0	0.02	0.03	0.04	0.12	0.12	0.12	3	0.14	100.01
1486	Carbonates_1486	56.73	39.26	0	0	0.09	0.06	0.12	0.12	0.12	1	3.37	96.5
1487	Carbonates_1487	91.1	8.44	0.02	0.02	0.08	0.02	0.09	0.09	0.09	1	0.13	99.95
1488	Carbonates_1488	90.96	8.6	0.06	0	0.06	0.04	0.1	0.1	0.1	1	0.1	100.02
1489	Carbonates_1489	90.09	9.55	0	0	0	0.09	0.1	0.1	0.1	1	0.12	100.03
1490	Carbonates_1490	91.5	8.07	0	0.04	0	0.05	0.06	0.06	0.06	1	0.15	99.84
1491	Carbonates_1491	92.07	7.47	0.04	0	0.02	0.05	0.14	0.14	0.14	1	0.19	100.07
1492	Carbonates_1492	90.61	8.85	0	0.03	0.05	0.04	0.03	0.03	0.03	1	0.14	99.67
1493	Carbonates_1493	92.11	7.39	0.06	0.01	0.09	0.05	0.07	0.07	0.07	1	0.13	99.92
1494	Carbonates_1494	89.62	9.92	0.02	0.04	0.03	0.07	0.09	0.09	0.09	1	0.15	99.97
1495	Carbonates_1495	90.8	8.82	0.02	0.03	0.04	0.04	0.03	0.03	0.03	1	0.12	99.84
1496	Carbonates_1496	90.81	8.72	0	0.09	0	0.01	0.08	0.08	0.08	3	0.15	99.87
1497	Carbonates_1497	87.36	12.13	0	0.04	0.07	0	0.15	0.15	0.15	1	0.21	100.05
1498	Carbonates_1498	87.33	12.04	0.03	0.02	0	0.08	0.17	0.17	0.17	1	0.19	100.01
1499	Carbonates_1499	87.2	12.48	0	0.03	0.05	0.04	0	0	0	1	0.18	99.8
1500	Carbonates_1500	88.34	11.27	0	0.03	0.09	0.04	0.1	0.1	0.1	1	0.11	100.07
1501	Carbonates_1501	89.13	10.5	0	0.03	0.04	0.05	0.1	0.1	0.1	1	0.05	100.05
1502	Carbonates_1502	89.79	9.87	0.05	0.02	0.05	0.03	0.04	0.04	0.04	1	0.1	99.93
1503	Carbonates_1503	89.96	9.58	0.01	0.04	0.04	0.04	0	0	0	1	0.21	99.67
1504	Carbonates_1504	89.2	10.11	0	0.05	0.02	0.06	0.24	0.24	0.24	1	0.18	100.16
1505	Carbonates_1505	89.49	10.04	0	0.03	0	0	0.07	0.07	0.07	1	0.17	99.77
1506	Carbonates_1506	89.9	9.65	0	0.03	0.03	0.05	0.17	0.17	0.17	1	0.14	100.17
1507	Carbonates_1507	91.23	8.27	0.04	0.07	0	0.02	0.04	0.04	0.04	3	0.15	99.75
1508	Carbonates_1508	89.61	9.96	0.03	0	0.02	0.04	0.15	0.15	0.15	1	0.14	100.11
1509	Carbonates_1509	90.52	9.07	0	0.05	0.02	0	0.04	0.04	0.04	1	0.16	99.78
1510	Carbonates_1510	92.39	6.99	0	0.04	0	0.12	0.05	0.05	0.05	1	0.2	99.69
1511	Carbonates_1511	93.09	6.47	0.01	0.04	0.02	0.07	0.11	0.11	0.11	1	0.17	100.03
1512	Carbonates_1512	91.96	7.67	0	0.03	0.02	0.01	0.07	0.07	0.07	1	0.13	99.9
1513	Carbonates_1513	92.08	7.62	0.02	0.02	0.02	0.04	0.05	0.05	0.05	1	0.13	99.95
1514	Carbonates_1514	91.65	7.74	0	0.05	0.02	0.1	0.14	0.14	0.14	1	0.13	99.98
1515	Carbonates_1515	91.26	8.37	0	0.05	0	0.06	0.01	0.01	0.01	1	0.11	99.77
1516	Carbonates_1516	87.43	10.78	0	0.03	0.2	0.21	0	0	0	2	1.34	98.65
1517	Carbonates_1517	87.66	10.55	0	0.03	0.2	0.23	0	0	0	2	1.32	98.67
1518	Carbonates_1518	67.21	30.61	1.24	0	0	0.13	0	0	0	3	0.24	99.19
1519	Carbonates_1519	87.83	10.02	0.07	0.03	0.2	0.25	0.21	0.21	0.21	2	1.38	99.03
1520	Carbonates_1520	84.79	13.35	0	0.01	0.23	0.24	0	0	0	2	1.28	98.62
1521	Carbonates_1521	84.83	13.27	0.03	0.04	0.24	0.27	0	0	0	2	1.29	98.68
1522	Carbonates_1522	84.51	13.52	0	0.04	0.28	0.28	0.05	0.05	0.05	2	1.22	98.78
1523	Carbonates_1523	75.71	22.87	0	0.03	0.1	0.23	0.23	0.23	0.23	1	0.83	99.63
1524	Carbonates_1524	80.01	18.5	0	0.07	0.11	0.14	0.18	0.18	0.18	1	0.82	99.37
1525	Carbonates_1525	76.7	22	0	0	0.22	0.1	0.06	0.06	0.06	1	0.87	99.2
1526	Carbonates_1526	71.37	25.66	0	0.01	0.36	0.29	0	0	0	2	2.28	97.69
1527	Carbonates_1527	72.22	24.47	0	0	0.4	0.34	0.24	0.24	0.24	2	2.27	98.15
1528	Carbonates_1528	71.16	25.46	0	0.06	0.28	0.36	0.06	0.06	0.06	2	2.36	97.5
1529	Carbonates_1529	67.16	30.51	1.34	0	0.01	0.16	0	0	0	3	0.23	99.18
1530	Carbonates_1530	67.08	32.54	0	0	0.05	0.02	0.2	0.2	0.2	1	0.12	100.29
1531	Carbonates_1531	62.86	36.72	0	0	0.12	0	0.13	0.13	0.13	1	0.12	100.09
1532	Carbonates_1532	61.89	37.65	0	0	0.06	0	0.16	0.16	0.16	1	0.17	100.08
1533	Carbonates_1533	69.69	29.14	0	0	0.1	0	0	0	0	2	0.33	98.93
1534	Carbonates_1534	71.78	27.24	0	0	0.05	0	0	0	0	2	0.32	99.07
1535	Carbonates_1535	68.12	30.59	0	0	0.03	0.07	0.11	0.11	0.11	2	0.35	99.14
1536	Carbonates_1536	57.64	41.36	0	0	0.19	0	0.25	0.25	0.25	2	0.42	99.94
1537	Carbonates_1537	84.61	14.96	0	0.03	0	0.01	0	0	0	2	0.3	99.61
1538	Carbonates_1538	57.48	41.54	0	0	0.27	0	0.25	0.25	0.25	2	0.37	100.04
1539	Carbonates_1539	57.39	41.71	0	0	0.05	0.04	0.33	0.33	0.33	2	0.4	100.18
1540	Carbonates_1540	78.78	20.39	0	0	0.02	0.11	0.07	0.07	0.07	1	0.29	99.51
1541	Carbonates_1541	80.43	18.75	0	0.05	0	0.08	0.11	0.11	0.11	1	0.33	99.64
1542	Carbonates_1542	79.95	19.37	0.03	0	0.04	0.03	0.07	0.07	0.07	1	0.27	99.63
1543	Carbonates_1543	62.25	36.66	0.05	0.04	0.1	0.05	0.29	0.29	0.29	2	0.46	100.02
1544	Carbonates_1544	65.94	33.21	0	0.04	0.11	0.09	0.13	0.13	0.13	2	0.47	99.78
1545	Carbonates_1545	61.54	37.35	0	0.03	0.11	0.08	0.27	0.27	0.27	2	0.51	99.92
1546	Carbonates_1546	69.63	29.66	0	0	0.1	0.04	0.09	0.09	0.09	2	0.47	99.7
1547	Carbonates_1547	68.93	30.19	0	0.02	0.1	0.05	0.08	0.08	0.08	2	0.48	99.53
1548	Carbonates_1548	84.47	15.08	0.03	0	0.01	0.04	0.01	0.01	0.01	2	0.29	99.66
1549	Carbonates_1549	66.02	32.92	0.04	0.05	0.09	0.1	0.19	0.19	0.19	2	0.43	99.79
1550	Carbonates_1550	80.82	18.41	0	0.07	0.11	0.07	0.08	0.08	0.08	1	0.43	99.72
1551	Carbonates_1551	81.54	17.58	0.05	0.08	0.09	0.12	0.09	0.09	0.09	1	0.44	99.73
1552	Carbonates_1552	82.33	16.89	0	0.05	0.11	0.1	0.12	0.12	0.12	1	0.38	99.84
1553	Carbonates_1553	76.47	22.5	0	0.06	0.1	0.03	0	0	0	1	0.84	99.16
1554	Carbonates_1554	78.96	19.78	0	0.03	0.08	0.02	0.23	0.23	0.23	1	0.82	99.56
1555	Carbonates_1555	76.09	22.69	0	0.05	0.05	0.07	0.07	0.07	0.07	1	0.91	99.16
1556	Carbonates_1556	78.62	20.48	0.04	0.04	0.11	0.08	0.1	0.1	0.1	1	0.27	99.67
1557	Carbonates_1557	83.72	15.66	0	0.04	0.06	0.06	0.22	0.22	0.22	1	0.24	100.2
1558	Carbonates_1558	83.2	16.29	0	0.02	0.06	0.05	0.06	0.06	0.06	1	0.32	99.8
1559	Carbonates_1559	85.08	14.45	0	0	0	0.02	0.07	0.07	0.07	2	0.34	99.76
1560	Carbonates_1560	84.41	15.07	0.03	0.02	0.07	0.06	0.1	0.1	0.1	1	0.13	99.96
1561	Carbonates_1561	83.56	15.79	0.06	0.08	0.08	0.04	0.11	0.11	0.11	1	0.15	99.94
1562	Carbonates_1562	84.38	15	0.03	0.04	0.04	0.09	0.16	0.16	0.16	1	0.09	100.06
1563	Carbonates_1563	70.73	28.45	0	0.08	0.14	0.13	0.05	0.05	0.05	1	0.31	99.68
1564	Carbonates_1564	71.43	27.69	0	0.03	0.1	0.06	0.14	0.14	0.14	1	0.34	99.73
1565	Carbonates_1565	75.97	23.4	0.02	0.08	0.08	0.12	0	0	0	1	0.3	99.67
1566	Carbonates_1566	74.83	24.76	0	0.05	0.03	0.05	0.08	0.08	0.08	1	0.11	99.96
1567	Carbonates_1567	75.54	24.07	0	0.03	0.05	0.03	0	0	0	1	0.14	99.72
1568	Carbonates_1568	75.7	23.8	0.04	0.03	0.06	0.03	0.11	0.11	0.11	1	0.18	99.99
1569	Carbonates_1569	74.14	25.43	0	0.05	0.06	0.09	0.05	0.05	0.05	1	0.16	99.92
1570	Carbonates_1570	86.23	12.9	0	0.03	0.02	0.04	0.08	0.08	0.08	2	0.53	99.46
1571	Carbonates_1571	97.5	2.21	0	0.02	0.01	0	0	0	0	2	0.19	99.74
1572	Carbonates_1572	79.54	19.75	0.04	0.06	0.06	0.08	0.26	0.26	0.26	1	0.18	100.31
1573	Carbonates_1573	72.07	27.37	0	0.03	0.06	0.07	0.15	0.15	0.15	1	0.17	100.05
1574	Carbonates_1574	86.31	13.03	0	0.05	0.08	0.02	0.01	0.01	0.01	1	0.33	99.52
1575	Carbonates_1575	85.29	14.13	0.04	0	0.09	0.07	0	0	0	1	0.31	99.62
1576	Carbonates_1576	86.33	13.21	0.03	0.03	0.04	0.02	0.04	0.04	0.04	1	0.31	99.78
1577	Carbonates_1577	68.98	30.51	0	0.03	0.07	0.1	0.09	0.09	0.09	1	0.14	99.96
1578	Carbonates_1578	68.42	31.08	0	0.06	0.11	0.07	0.11	0.11	0.11	1	0.06	100.07
1579	Carbonates_1579	68.2	31.13	0	0.06	0.14	0.04	0.2	0.2	0.2	1	0.11	100.17
1580	Carbonates_1580	80.92	18.59	0	0.05	0.02	0.04	0.13	0.13	0.13	1	0.15	100.01
1581	Carbonates_1581	81.46	18.02	0	0.02	0.03	0.05	0.17	0.17	0.17	1	0.18	100.09
1582	Carbonates_1582	98.15	1.64	0	0	0.01	0	0	0	0	2	0.12	99.8
1583	Carbonates_1583	80.63	18.68	0	0.04	0.04	0.06	0.25	0.25	0.25	1	0.21	100.2
1584	Carbonates_1584	78.91	20.45	0	0.05	0.08	0.11	0.25	0.25	0.25	1	0.15	100.35
1585	Carbonates_1585	79.24	20.25	0	0.04	0.1	0.06	0.12	0.12	0.12	1	0.13	100.05
1586	Carbonates_1586	79.45	19.96	0	0.02	0.09	0.03	0.23	0.23	0.23	1	0.16	100.24
1587	Carbonates_1587	85.28	13.63	0.04	0.07	0.08	0.07	0	0	0	1	0.82	99.17
1588	Carbonates_1588	84.88	13.97	0	0.02	0.03	0.14	0.21	0.21	0.21	1	0.77	99.67
1589	Carbonates_1589	85.05	13.86	0	0	0.09	0.12	0.1	0.1	0.1	1	0.78	99.42
1590	Carbonates_1590	73.69	24.82	0	0.01	0.1	0.11	0.13	0.13	0.13	1	0.97	99.12
1591	Carbonates_1591	73.28	25.37	0	0.07	0.08	0.03	0.21	0.21	0.21	1	0.95	99.46
1592	Carbonates_1592	73.26	25.39	0	0	0.1	0.13	0.09	0.09	0.09	1	0.98	99.15
1593	Carbonates_1593	98.57	1.19	0	0	0.07	0	0	0	0	2	0.11	99.83
1594	Carbonates_1594	86.57	12.92	0	0.03	0.03	0.09	0	0	0	1	0.27	99.64
1595	Carbonates_1595	86.37	13.05	0	0.06	0.11	0.08	0	0	0	1	0.29	99.67
1596	Carbonates_1596	85.45	13.96	0.02	0	0.06	0.08	0.11	0.11	0.11	1	0.32	99.9
1597	Carbonates_1597	85.48	13.42	0	0	0.13	0.13	0.04	0.04	0.04	1	0.62	99.28
1598	Carbonates_1598	84.13	14.58	0	0.05	0.15	0.16	0.11	0.11	0.11	1	0.7	99.4
1599	Carbonates_1599	84.41	14.32	0	0.04	0.11	0.12	0.22	0.22	0.22	1	0.63	99.66
1600	Carbonates_1600	84.33	13.79	0	0.04	0.33	0.12	0.05	0.05	0.05	2	1.23	98.76
1601	Carbonates_1601	84.59	13.63	0	0.06	0.2	0.23	0	0	0	2	1.26	98.71
1602	Carbonates_1602	82.82	15.28	0	0.02	0.22	0.25	0	0	0	2	1.22	98.59
1603	Carbonates_1603	80.36	19.24	0	0	0	0.08	0.22	0.22	0.22	1	0	100.34
1604	Carbonates_1604	86.74	12.4	0.07	0	0.03	0.01	0.12	0.12	0.12	2	0.57	99.61
1605	Carbonates_1605	80.48	19	0	0.02	0.1	0	0.3	0.3	0.3	1	0.02	100.5
1606	Carbonates_1606	80.68	18.77	0	0.04	0.08	0	0.26	0.26	0.26	1	0.09	100.35
1607	Carbonates_1607	77.56	22.14	0	0.02	0.04	0.01	0.12	0.12	0.12	1	0	100.13
1608	Carbonates_1608	76.55	22.87	0	0.03	0.06	0	0.34	0.34	0.34	1	0.01	100.53
1609	Carbonates_1609	73.15	26.51	0	0.04	0.05	0	0.08	0.08	0.08	1	0.07	99.99
1610	Carbonates_1610	81.93	17.79	0.01	0.03	0.02	0.04	0.07	0.07	0.07	1	0.05	100.03
1611	Carbonates_1611	82.73	16.82	0	0.04	0	0.03	0.24	0.24	0.24	1	0.03	100.34
1612	Carbonates_1612	80.48	19.12	0	0.02	0.06	0	0.23	0.23	0.23	1	0.04	100.37
1613	Carbonates_1613	78.44	21.3	0	0	0.03	0.05	0.12	0.12	0.12	1	0	100.18
1614	Carbonates_1614	79.71	19.88	0	0.01	0.04	0.02	0.31	0.31	0.31	1	0	100.59
1615	Carbonates_1615	91.58	7.57	0.11	0	0	0	0.11	0.11	0.11	2	0.56	99.59
1616	Carbonates_1616	73.79	25.76	0	0.03	0.04	0.03	0.25	0.25	0.25	1	0.02	100.4
1617	Carbonates_1617	82.27	17.29	0	0.02	0.06	0.01	0.22	0.22	0.22	1	0.05	100.31
1618	Carbonates_1618	82.65	16.86	0	0.03	0.03	0	0.31	0.31	0.31	1	0.04	100.5
1619	Carbonates_1619	81.88	17.69	0	0	0.07	0	0.3	0.3	0.3	1	0.03	100.54
1620	Carbonates_1620	82.57	16.94	0.03	0	0.03	0.07	0.24	0.24	0.24	1	0.04	100.36
1621	Carbonates_1621	86.33	13.35	0	0	0.05	0.06	0.18	0.18	0.18	1	0.01	100.33
1622	Carbonates_1622	85.16	14.49	0.02	0.05	0.01	0.03	0.16	0.16	0.16	1	0.05	100.24
1623	Carbonates_1623	77.38	22.42	0	0.02	0.02	0.04	0.06	0.06	0.06	1	0.06	100.06
1624	Carbonates_1624	77.3	22.13	0	0	0.06	0.08	0.28	0.28	0.28	1	0.02	100.41
1625	Carbonates_1625	77	22.63	0	0.02	0.05	0.04	0.15	0.15	0.15	1	0.02	100.19
1626	Carbonates_1626	90.26	8.77	0.04	0	0.05	0	0.19	0.19	0.19	2	0.53	99.69
1627	Carbonates_1627	73.95	25.63	0	0	0.03	0.06	0.28	0.28	0.28	1	0.02	100.51
1628	Carbonates_1628	74.23	25.32	0	0	0.02	0.07	0.26	0.26	0.26	1	0.07	100.42
1629	Carbonates_1629	74.09	25.48	0	0	0	0.02	0.3	0.3	0.3	1	0.05	100.49
1630	Carbonates_1630	82.98	16.75	0	0	0.03	0.04	0.21	0.21	0.21	1	0	100.43
1631	Carbonates_1631	81.71	17.91	0	0.05	0.01	0.03	0.17	0.17	0.17	1	0.04	100.22
1632	Carbonates_1632	82.9	16.58	0	0.05	0.06	0.02	0.3	0.3	0.3	1	0.04	100.51
1633	Carbonates_1633	86.35	13.2	0.03	0.02	0.08	0.02	0.15	0.15	0.15	1	0.01	100.15
1634	Carbonates_1634	88.15	11.51	0	0.02	0.05	0.03	0.15	0.15	0.15	1	0.04	100.21
1635	Carbonates_1635	86.79	12.5	0	0.05	0.07	0.02	0.36	0.36	0.36	1	0.04	100.51
1636	Carbonates_1636	83.2	16.56	0	0	0.03	0.03	0.16	0.16	0.16	1	0.02	100.3
1637	Carbonates_1637	97.91	1.02	0.04	0	0.05	0	0.15	0.15	0.15	2	0.73	99.47
1638	Carbonates_1638	82.31	17.17	0.04	0.02	0.01	0.05	0.29	0.29	0.29	1	0.06	100.47
1639	Carbonates_1639	83.81	15.86	0.02	0	0.06	0	0.18	0.18	0.18	1	0.03	100.29
1640	Carbonates_1640	85.48	14.13	0	0.03	0.04	0	0.28	0.28	0.28	1	0.04	100.52
1641	Carbonates_1641	85.69	13.82	0	0.04	0.02	0.04	0.28	0.28	0.28	1	0.04	100.45
1642	Carbonates_1642	86.65	12.79	0	0	0.08	0	0.32	0.32	0.32	1	0.05	100.48
1643	Carbonates_1643	85.55	14.03	0	0.04	0.05	0	0.23	0.23	0.23	1	0.05	100.36
1644	Carbonates_1644	86.6	13.09	0	0.02	0.04	0.04	0.14	0.14	0.14	1	0.04	100.21
1645	Carbonates_1645	85.61	14.12	0	0.05	0.02	0.03	0.15	0.15	0.15	1	0.02	100.28
1646	Carbonates_1646	86.45	12.99	0	0.04	0.07	0.03	0.17	0.17	0.17	1	0.08	100.09
1647	Carbonates_1647	87	12.59	0	0.05	0	0.01	0.22	0.22	0.22	1	0.02	100.31
1648	Carbonates_1648	98.66	0.4	0	0	0.06	0	0.06	0.06	0.06	2	0.76	99.3
1649	Carbonates_1649	86.17	13.45	0	0.03	0.09	0.06	0.14	0.14	0.14	1	0.04	100.22
1650	Carbonates_1650	91.08	8.34	0.04	0.01	0.06	0.08	0.3	0.3	0.3	1	0.06	100.51
1651	Carbonates_1651	88.88	10.57	0	0.05	0.04	0.03	0.16	0.16	0.16	1	0.02	100.05
1652	Carbonates_1652	89.16	10.52	0	0.02	0.03	0.07	0.09	0.09	0.09	1	0.03	100.07
1653	Carbonates_1653	90.25	0.62	0.03	0	0.13	0.17	0.24	0.24	0.24	2	8.56	91.92
1654	Carbonates_1654	90.3	0.44	0.11	0.01	0.12	0.18	0.14	0.14	0.14	2	8.63	91.58
1655	Carbonates_1655	89.97	0.89	0.14	0.03	0.07	0.15	0.08	0.08	0.08	2	8.66	91.49
1656	Carbonates_1656	80.68	1.67	0.12	0.01	0.02	0.11	0	0	0	1	17.36	82.61
1657	Carbonates_1657	79.68	2.43	0.11	0.01	0.02	0.07	0	0	0	1	17.66	82.32
1658	Carbonates_1658	79.91	1.77	0.05	0	0.04	0.11	0	0	0	1	18.08	81.88
1659	Carbonates_1659	65.17	33.46	0	0	0.02	0	0.38	0.38	0.38	2	0.91	99.79
1660	Carbonates_1660	90.35	4.71	0.06	0	0	0.1	0	0	0	1	4.75	95.22
1661	Carbonates_1661	90.03	5.05	0.15	0	0	0.05	0	0	0	1	4.69	95.28
1662	Carbonates_1662	90.21	4.75	0.07	0.05	0.04	0.12	0	0	0	1	4.74	95.24
1663	Carbonates_1663	92.88	6.18	0.13	0	0.05	0.11	0	0	0	1	0.53	99.35
1664	Carbonates_1664	92.44	6.7	0.05	0	0	0.07	0	0	0	1	0.57	99.26
1665	Carbonates_1665	92.13	6.95	0.07	0.03	0	0.12	0	0	0	1	0.54	99.3
1666	Carbonates_1666	87.21	12.36	0	0	0	0.05	0.09	0.09	0.09	1	0.13	99.89
1667	Carbonates_1667	87.08	12.27	0.03	0	0	0.11	0.2	0.2	0.2	1	0.14	100.09
1668	Carbonates_1668	87.17	12.31	0.02	0	0	0.08	0.12	0.12	0.12	1	0.11	99.94
1669	Carbonates_1669	88.03	10.98	0.06	0	0.05	0.07	0.1	0.1	0.1	1	0.55	99.49
1670	Carbonates_1670	65.39	33.2	0	0	0.04	0	0.32	0.32	0.32	2	0.94	99.59
1671	Carbonates_1671	96.51	2.45	0.06	0	0.05	0.07	0.04	0.04	0.04	1	0.57	99.26
1672	Carbonates_1672	96.29	2.73	0.07	0	0.04	0.15	0	0	0	1	0.52	99.28
1673	Carbonates_1673	94.57	4.79	0	0	0.1	0.03	0	0	0	2	0.33	99.49
1674	Carbonates_1674	94.05	5.38	0	0	0.01	0.07	0	0	0	2	0.36	99.51
1675	Carbonates_1675	94.9	4.56	0	0	0	0.1	0	0	0	2	0.34	99.56
1676	Carbonates_1676	86.52	13.17	0	0.04	0.04	0	0.06	0.06	0.06	1	0.03	99.95
1677	Carbonates_1677	87.4	12.19	0	0.04	0.03	0	0.18	0.18	0.18	1	0.08	100.2
1678	Carbonates_1678	87.14	12.43	0.02	0.04	0.02	0.07	0.12	0.12	0.12	1	0.08	100.08
1679	Carbonates_1679	82.9	16.61	0	0.03	0.01	0.02	0.21	0.21	0.21	1	0.07	100.2
1680	Carbonates_1680	82.91	16.63	0.04	0.03	0.04	0.03	0.13	0.13	0.13	1	0.05	100.07
